# Supplementary material for: RprR is a plant-responsive regulator of exopolysaccharide production, biofilm formation, and virulence in Ralstonia pseudosolanacearum
Source: mBio. 2025 Dec 8;17(1):e02912-25. doi: 10.1128/mbio.02912-25 (PMC12802281; doi:10.1128/mbio.02912-25)
Supplement: Supplemental Tables — Tables S1 to S7. [file mbio.02912-25-s0002.xlsx]

## Sheet: TableS1_111 Ralstonia genomes
Supplemental Tables for: O’Banion, Carter, et al. RprR is a plant-responsive regulator of exopolysaccharide production, biofilm formation, and virulence in Ralstonia pseudosolanacearum
Supplemental Table S1. List of 111 Ralstonia genomes included in the rprR bioinformatic analyses.
Genome Name / Sample Name	IMG Genome ID	NCBI Taxon ID	NCBI Strain	NCBI GenBank ID	Identified a rprR homolog?	Notes for genomes putatively lacking rprR homolog
Ralstonia solanacearum Rs2	2695420349	305	Rs2	CDRX00000000	Yes
Ralstonia solanacearum bv. 2 T98	2808606475	305	T98	CP022760, CP022759	Yes
Ralstonia solanacearum bv. 2 SL2064	2808606496	305	SL2064	CP022799, CP022798	Yes
Ralstonia solanacearum bv. 2 SL2312	2808606454	305	SL2312	CP022797, CP022796	Yes
Ralstonia solanacearum RS 489	2849054142	305	RS 489	CP021767, CP021766	Yes
Ralstonia solanacearum CIP417	2654587830	305	CIP417	CDMD00000000	Yes
Ralstonia pickettii SSH4	2711768089	329	SSH4	JFZG00000000	Yes
Ralstonia solanacearum FJAT-1458	2718217783	1130828	FJAT-1458	CP016555, CP016554	Yes
Ralstonia pseudosolanacearum RS 476	2843984516	1310165	RS 476	CP021763, CP021762	Yes
Ralstonia solanacearum SEPPX05	2847648131	305	SEPPX05	CP021449, CP021448	Yes
Ralstonia solanacearum bv. 4 SL3882	2808606495	305	SL3882	CP022778, CP022779	Yes
Ralstonia solanacearum RS 488	2847633042	305	RS 488	CP021652, CP021653	Yes
Ralstonia solanacearum CFBP2957	2561511243	859656	CFBP2957	FP885897	Yes
Ralstonia solanacearum bv. 3 T25	2808606476	305	T25	CP023015, CP023014	Yes
Ralstonia pseudosolanacearum CRMRs218	2847642775	1310165	CRMRs218	CP021764, CP021765	Yes
Ralstonia mojiangensis 22TCJT01-2	8054887581	2953895	22TCJT01-2	JAOCQH000000000	Yes
Ralstonia pickettii 52	2859180793	329	52	PKQE00000000	Yes
Ralstonia solanacearum UA-1609	2847628390	305	UA-1609	CP034197	Yes
Ralstonia solanacearum IBSBF1900	2695420348	305	IBSBF1900	CDRW00000000	Yes
Ralstonia sp. A12	2636415682	1217052	A12	JSZO00000000	Yes
Ralstonia mannitolilytica SN83A39	2687453368	105219	SN83A39	CP011257, CP011258	Yes
Ralstonia pickettii OR214 (unscreened)	2522125080	1264675	OR214	APMQ00000000	Yes
Ralstonia sp. 5_2_56FAA	2562617098	658080	5_2_56FAA	ACTT00000000	Yes
Ralstonia solanacearum Rs-10-244	2597490080	1457195	Rs-10-244	CM002755, CM002756, JHAM00000000	Yes
Ralstonia solanacearum UW163	2687453373	305	UW163	CP012941, CP012939, CP012940, CP012942	Yes
Ralstonia mannitolilytica NCTC 10893	2811995273	105219	NCTC 10893	UGVB00000000	Yes
Ralstonia pickettii H2Cu2	2825643519	329	H2Cu2	MCGA00000000	Yes
Ralstonia sp. GP73	2960308704	3035153	GP73	JARXZA000000000	Yes
Ralstonia pickettii 12J	642555151	402626	12J	CP001070, CP001068, CP001069	Yes
Ralstonia sp. AU12-08	2523533521	1235457	AU12-08	ASZV00000000	Yes
Ralstonia insidiosa FC1138	2772190695	190721	FC1138	CP012607, CP012605, CP012606	Yes
Ralstonia solanacearum Rs-09-161	2597489963	1394180	Rs-09-161	CM002757, CM002758, JHBO00000000	Yes
Ralstonia solanacearum HA4-1	2847622946	305	HA4-1	CP022482, CP022483, CP022481	Yes
Ralstonia solanacearum UA-1617	2841720138	305	UA-1617	CP034199	Yes
Ralstonia solanacearum bv. 2 T101	2821759059	305	T101	CP022758, CP022757	Yes
Ralstonia solanacearum IBSBF1503	2684623139	305	IBSBF1503	CP012944, CP012943	Yes
Ralstonia solanacearum OE1-1	2808606469	1429399	OE1-1	CP009763, CP009764	Yes
Ralstonia solanacearum bv. 3 T110	2808606477	305	T110	CP023013, CP023012	Yes
Ralstonia soli 21MJYT02-11	8057056141	2953896	21MJYT02-11	JAMXHT000000000	Yes
Ralstonia pickettii NCTC 11149	2859196362	329	NCTC 11149	UGVF00000000	Yes
Ralstonia solanacearum UA-1612	2841725018	305	UA-1612	CP034198	Yes
Ralstonia sp. GV074	2757320434	2135499	GV074	QEOI00000000	Yes
Ralstonia solanacearum bv. 4 SL3300	2808606493	305	SL3300	CP022787, CP022786	Yes
Ralstonia solanacearum KACC 10722	2687453487	305	KACC 10722	CP014702, CP014703	Yes
Ralstonia pseudosolanacearum LMG 9673	2996154130	1310165	LMG 9673	CP103851, CP103852	Yes
Ralstonia solanacearum bv. 4 T117	2808606473	305	T117	CP022755, CP022756	Yes
Ralstonia solanacearum YC45	2651869651	305	YC45	CP011997, CP011998	No	likely lacking an rprR homolog
Ralstonia solanacearum GMI1000	637000231	267608	GMI1000	AL646053, AL646052	Yes
Ralstonia solanacearum UA-1579	2847658947	305	UA-1579	CP034194	Yes
Ralstonia pickettii 12D	644736400	428406	12D	CP001647, CP001645, CP001648, CP001646, CP001644	Yes
Ralstonia solanacearum bv. 3 SL2330	2808606455	305	SL2330	CP022795, CP022794	Yes
Ralstonia pickettii NBRC 102503	2731957562	1218114	NBRC 102503	BCPW00000000	Yes
Ralstonia solanacaerum 10319	2987491752	305	10319	CP022703, CP022702	Yes
Ralstonia solanacearum Po82	651053062	1031711	Po82	CP002819, CP002820	Yes
Ralstonia solanacearum EP1	2721755569	305	EP1	CP015116, CP015115	Yes
Ralstonia solanacearum bv. 4 SL3103	2808606507	305	SL3103	CP022790, CP022791	Yes
Ralstonia solanacearum bv. 2 SL3175	2808606474	305	SL3175	CP022789, CP022788	Yes
Ralstonia solanacearum PSI07	2806311045	859657	PSI07	FP885891, FP885906	Yes
blood disease bacterium A2-HR MARDI	2751185843	1944648	A2-HR MARDI	CP019911, CP019912	Yes
Ralstonia sp. SET104	2885266251	2448774	SET104	BHVX00000000	Yes
Ralstonia sp. 25MFCol4.1	2639762659	1761899	25MFCol4.1	FNJO00000000	No	likely lacking an rprR homolog
Ralstonia insidiosa ATCC 49129	2721755751	190721	ATCC 49129	CP016023, CP016022, CP016024, CP016025	Yes
Ralstonia solanacearum UW25	2808606462	305	UW25	NCTK00000000	Yes
Ralstonia pickettii 27511	2597490112	329	27511	JOVL00000000	Yes
Ralstonia mannitolilytica GML-Rals1-TR	2843979626	105219	GML-Rals1-TR	CM009147, PJEY00000000	Yes
Ralstonia mannitolilytica MRY14-0246	2619619306	105219	MRY14-0246	BBUP00000000	Yes
Ralstonia sp. UNCCL144	2596583598	1502763	UNCCL144	FMTI00000000	Yes
Ralstonia solanacearum bv. 2 T51	2808606494	305	T51	CP022771, CP022770	Yes
Ralstonia solanacearum bv. 4 T42	2808606456	305	T42	CP022773, CP022772	Yes
Ralstonia solanacearum bv. 2 T95	2808606492	305	T95	CP022762, CP022761	Yes
Ralstonia solanacearum MolK2	2541047091	564065	MolK2	CAHW00000000	Yes
Ralstonia solanacearum Grenada 9-1	2654587815	305	Grenada 9-1	CDLW00000000	Yes
Ralstonia sp. GX3-BWBA	2900583083	2219865	GX3-BWBA	QMKS00000000	Yes
Ralstonia CL21	2546825543	305			Yes
Ralstonia pickettii DTP0602	2554235441	1366050	DTP0602	CP006667, CP006669, CP006668	No	likely lacking an rprR homolog
Ralstonia solanacearum UW700	2808606486	305	UW700	NCTJ00000000	No	May potentially encode an rprR homolog, but poor genome assembly predicts 4 small peptides in the expected genomic region rather than a full length gene
Ralstonia solanacearum CFBP3858	2695420351	305	CFBP3858	CDQJ00000000	Yes
Ralstonia solanacearum CFBP6783	2654587816	305	CFBP6783	CDLS00000000	Yes
Ralstonia pickettii CW2	2698536584	329	CW2	JFZH00000000	Yes
Ralstonia sp. 1138	2928058823	3156423	1138	JBEPKQ000000000	Yes
Ralstonia solanacearum bv. 2 T12	2808606472	305	T12	CP022775, CP022774	Yes
Ralstonia wenshanensis 56D2	8046858143	2842456	56D2	CP076413, CP076412	Yes
Ralstonia mannitolilytica NCTC 12379	2811995213	105219	NCTC 12379	UGVD00000000	Yes
Ralstonia solanacearum bv. 4 SL3822	2808606491	305	SL3822	CP022780, CP022781	Yes
Ralstonia solanacearum KACC 10709	2847653819	305	KACC 10709	CP016904, CP016905	Yes
Ralstonia solanacearum CFBP7014	2695420352	305	CFBP7014	CDRJ00000000	Yes
Ralstonia solanacearum RSCM	2851083600	305	RSCM	CP025986, CP025985	Yes
Ralstonia solanacearum CMR15	2561511242	859655	CMR15	FP885896, FP885895, FP885893	Yes
Ralstonia solanacearum YC40-M	2718218293	305	YC40-M	CP015850, CP015851	Yes
Ralstonia solanacearum bv. 4 SL2729	2808606458	305	SL2729	CP022793, CP022792	Yes
Ralstonia solanacearum bv. 4 T78	2808606457	305	T78	CP022765, CP022766, CP022767	Yes
Ralstonia solanacearum B50	2654587819	305	B50	CDMA00000000	Yes
Ralstonia solanacearum bv. 2 T82	2808606489	305	T82	CP022764, CP022763	Yes
Ralstonia solanacearum CQPS-1	2851078107	305	CQPS-1	CP016915, CP016914	Yes
Ralstonia solanacearum bv. 2 T11	2808606471	305	T11	CP022777, CP022776	Yes
Ralstonia mannitolilytica SN82F48	2630968946	105219	SN82F48	CP010801, CP010799, CP010800	Yes
Ralstonia solanacearum bv. 3 SL3755	2821753782	305	SL3755	CP022782, CP022783	Yes
Ralstonia chuxiongensis 21YRMH01-3	8055837282	2957504	21YRMH01-3	JAMYWC000000000	Yes
Ralstonia pickettii FDAARGOS_410	2825946022	329	FDAARGOS_410	CP023537, CP023538	Yes
Ralstonia solanacearum FQY_4	2518285588	1262456	FQY_4	CP004013, CP004012	Yes
Ralstonia solanacearum bv. 4 SL3730	2808606470	305	SL3730	CP022784, CP022785	Yes
Ralstonia solanacearum bv. 2 SL3022	2808606459	305	SL3022	CP023017, CP023016	Yes
Ralstonia solanacearum UA-1591	2849049252	305	UA-1591	CP034195	Yes
Ralstonia solanacearum bv. 4 T60	2808606490	305	T60	CP022769, CP022768	Yes
Ralstonia sp. NFACC01	2599185178	1566294	NFACC01	FOWV00000000	Yes
Ralstonia solanacearum UW181	2695420344	305	UW181	CDSB00000000	Yes
Ralstonia solanacearum UA-1611	2847637986	305	UA-1611	CP034196	Yes
Ralstonia solanacearum UW551	2808606487	342110	UW551	NCTI00000000	Yes
Ralstonia solanacearum UW179	2654587820	305	UW179	CDLZ00000000	Yes
Ralstonia solanacearum UY031	2654587975	305	UY031	CP012688, CP012687	Yes
Ralstonia solanacearum CFBP1416	2654587818	305	CFBP1416	CDLX00000000	No	Potential rprR gene is missing the EAL domain (so was not retrieved by cassette search) and has a distinct genomic region compared to all other Ralstonia genomes encoding rprR, suggesting divergence

## Sheet: TableS2_rprR genomic region
Supplemental Table for: O’Banion, Carter, et al. RprR is a plant-responsive regulator of exopolysaccharide production, biofilm formation, and virulence in Ralstonia pseudosolanacearum
Supplemental Table S2. rprR genomic region in Ralstonia.
Genes in Rps GMI1000
Locus Tag in Rps GMI1000	Gene name	NCBI Protein ID	JGI IMG/MER Gene ID	Description (from NCBI or JGI)
rsp0243		CAD17394.1	637240102	probable hemin transport protein
rsp0244		CAD17395.1	637240103	probable outer membrane hemin receptor signal peptide protein
rsp0245	ahpC1	CAD17396.1	637240104	probable alkyl hydroperoxide reductase (subunit C) oxidoreductase protein
rsp0246	ahpF	CAD17397.1	637240105	probable alkyl hydroperoxide reductase (subunit F) oxidoreductase protein
rsp0247	fur2	CAD17398.1	637240106	probable ferric uptake transcriptional (fur)-related transcription regulator protein
rsp0248		CAD17399.1	637240107	hypothetical protein
rsp0249		CAD17400.1	637240108	conserved hypothetical protein
rsp0250		CAD17401.1	637240109	putative transmembrane protein
rsp0251	feoB	CAD17402.1	637240110	probable ferrous iron transport B transmembrane protein
rsp0252	feoA	CAD17403.1	637240111	probable Fe2+ transport system protein A
rsp0253		CAD17404.1	637240112	putative signal transduction transmembrane protein
rsp0254	rprR	CAD17405.1	637240113	probable signal transduction EAL-GGDEF domains transmembrane protein
rsp0255	aer2	CAD17406.1	637240114	probable methyl-accepting chemotaxis transducer transmembrane protein
rsp0256		CAD17407.1	637240115	hypothetical protein
rsp0257		CAD17408.1	637240116	putative siderophore-interacting protein
rsp0258		CAD17409.1	637240117	putative transcription regulator protein
rsp0259		CAD17410.1	637240118	probable pyrrolidone-carboxylate peptidase protein
rsp0260		CAD17411.1	637240119	probable transcription regulator protein
Gene Cluster unique to Non-plant pathogenic Ralstonia
Locus Tag in Ralstonia CL21	Gene name	NCBI Protein ID	JGI IMG/MER Gene ID	Description (from NCBI or JGI)
BCL21_00349		WP_027679430.1	2546975323	alkylhydroperoxidase AhpD family core domain-containing protein
BCL21_00350		WP_027679429.1	2546975324	transketolase
BCL21_00351	azoR	WP_027679428.1	2546975325	FMN-dependent NADH-azoreductase

## Sheet: TableS3_in vitro RNA-seq
Supplemental Table for: O’Banion, Carter, et al. RprR is a plant-responsive regulator of exopolysaccharide production, biofilm formation, and virulence in Ralstonia pseudosolanacearum
Supplemental Table S3. Results from in vitro RNA-seq.			ΔrprR vs. wild-type in the dark			ΔrprR vs. wild-type in blue light			wild-type in blue light vs. wild-type in the dark			ΔrprR in blue light vs. ΔrprR in the dark
			log2(FC)	p-value	q-value	log2(FC)	p-value	q-value	log2(FC)	p-value	q-value	log2(FC)	p-value	q-value
Locus Tag	symbol	gene_id	rprR_DarkvsWT_Dark_log2FoldChange	rprR_DarkvsWT_Dark_pvalue	rprR_DarkvsWT_Dark_padj (q-val)	rprR_BluevsWT_Blue_log2FoldChange	rprR_BluevsWT_Blue_pvalue	rprR_BluevsWT_Blue_padj	WT_BluevsWT_Dark_log2FoldChange	WT_BluevsWT_Dark_pvalue	WT_BluevsWT_Dark_padj	rprR_BluevsrprR_Dark_log2FoldChange	rprR_BluevsrprR_Dark_pvalue	rprR_BluevsrprR_Dark_padj	W1_D_count	W2_D_count	W3_D_count	W1_B_count	W2_B_count	W3_B_count	R1_D_count	R2_D_count	R3_D_count	R1_B_count	R2_B_count	R3_B_count	W1_D_fpkm	W2_D_fpkm	W3_D_fpkm	W1_B_fpkm	W2_B_fpkm	W3_B_fpkm	R1_D_fpkm	R2_D_fpkm	R3_D_fpkm	R1_B_fpkm	R2_B_fpkm	R3_B_fpkm	rprR_DarkvsWT_Dark_R1_D	rprR_DarkvsWT_Dark_R2_D	rprR_DarkvsWT_Dark_R3_D	rprR_DarkvsWT_Dark_W1_D	rprR_DarkvsWT_Dark_W2_D	rprR_DarkvsWT_Dark_W3_D	rprR_BluevsWT_Blue_R1_B	rprR_BluevsWT_Blue_R2_B	rprR_BluevsWT_Blue_R3_B	rprR_BluevsWT_Blue_W1_B	rprR_BluevsWT_Blue_W2_B
RS00235	tRNA-ileT	RS_RS14375	--	--	--	--	--	--	--	--	--	--	--	--	0	0	0	0	0	0	0	0	0	0	0	0	0	0	0	0	0	0	0	0	0	0	0	0	--	--	--	--	--	--	--	--	--	--	--
RS00236	tRNA-proK	RS_RS14120	0.458531	0.532483	0.999938	0.350118	0.614533	0.999962	-0.415945	0.51042	0.999864	-0.508384	0.530346	0.999953	88	80	36	28	66	47	27	144	80	50	88	47	164.044	136.169	57.0599	52.4332	127.991	85.7117	51.7298	286.634	147.515	69.5658	196.512	75.4719	28.5534	159.039	81.4858	89.83	74.701	31.3765	39.0872	109.931	42.3498	29.2738	72.3928
RS00327	tRNA-thrU	RS_RS14650	0.273792	0.559432	0.999938	-0.122123	0.796699	0.999962	0.0379041	0.929955	0.999864	-0.343659	0.513408	0.999953	97	97	61	73	94	73	56	103	118	80	92	63	183.2	167.277	97.957	138.5	184.689	134.878	108.703	207.72	220.448	112.77	208.148	102.496	59.2218	113.757	120.192	99.0171	90.5749	53.1657	62.5395	114.928	56.7668	76.321	103.105
RS00330	tRNA-alaU1	RS_RS14370	--	--	--	--	--	--	--	--	--	--	--	--	0	0	0	0	0	0	0	0	0	0	0	0	0	0	0	0	0	0	0	0	0	0	0	0	--	--	--	--	--	--	--	--	--	--	--
RS00345	RSp0467	RS_RS19400	0.370342	0.148261	0.999938	-0.0847393	0.844799	0.999962	0.422828	0.205924	0.999864	-0.0162422	0.96652	0.999953	173	189	219	331	185	191	273	177	215	425	143	210	20.7975	20.7461	22.3851	39.9726	23.1363	22.4627	33.7308	22.7208	25.5666	38.133	20.5934	21.7467	288.706	195.486	218.993	176.598	176.481	190.874	332.241	178.638	189.223	346.058	202.919
RS00346	RSp0468	RS_RS19405	0.273318	0.478965	0.999938	-0.148219	0.635041	0.999962	0.507212	0.192387	0.999864	0.0990072	0.763314	0.999953	89	109	64	128	110	103	105	75	104	160	72	120	29.3676	32.841	17.956	42.4287	37.7598	33.2492	35.6097	26.4258	33.9455	39.4046	28.4604	34.1091	111.041	82.8331	105.932	90.8508	101.78	55.7804	125.079	89.9436	108.127	133.823	120.655
RS00347	RSp0469	RS_RS19410	0.608083	0.104425	0.999938	-0.356042	0.411476	0.999962	0.915447	0.0302663	0.999864	-0.0328281	0.936343	0.999953	36	41	55	93	65	67	60	60	57	103	45	53	11.1127	11.5561	14.4354	28.8383	20.8731	20.2327	19.0356	19.7767	17.4044	23.7302	16.6401	14.0929	63.452	66.2664	58.0586	36.7486	38.2843	47.9363	80.5196	56.2148	47.7562	97.2309	71.296
RS00348	RSp0470	RS_RS19415	-0.0667931	0.955287	0.999938	0.402658	0.865831	0.999962	0.121402	0.939149	0.999864	0.611532	0.747944	0.999953	6	6	17	23	5	0	18	3	3	45	3	0	2.2254	2.03198	5.36114	8.56951	1.92924	0	6.86166	1.18813	1.10065	12.4571	1.33293	0	19.0356	3.31332	3.05572	6.12477	5.60257	14.8167	35.1785	3.74765	0	24.0463	5.4843
RS00351	RSp0473	RS_RS19430	0.980664	0.315329	0.999938	0.41213	0.79644	0.999962	0.616605	0.583665	0.999864	0.067644	0.96424	0.999953	11	17	45	81	12	6	93	14	17	160	1	13	2.72698	3.84813	9.48534	20.1718	3.09478	1.45514	23.6958	3.70599	4.16878	29.6045	0.296974	2.77615	98.3505	15.4622	17.3157	11.2287	15.874	39.2206	125.079	1.24922	11.7138	84.6849	13.1623
RS00354	RSp0476	RS_RS19445	0.118943	0.495651	0.999938	0.0268878	0.865161	0.999962	0.248526	0.171168	0.999864	0.171397	0.268541	0.999953	1983	1759	1690	2130	1882	1897	1827	1582	1866	3043	1516	2291	69.3053	56.1332	50.2205	74.7815	68.426	64.8598	65.6268	59.0387	64.5097	79.3768	63.4705	68.9729	1932.11	1747.23	1900.66	2024.24	1642.49	1472.95	2378.85	1893.81	2064.33	2226.9	2064.29
RS00355	RSp0477	RS_RS19450	0.213005	0.286674	0.999938	0.0520966	0.815706	0.999962	0.185756	0.383954	0.999864	0.0395608	0.85498	0.999953	321	361	335	315	386	350	306	379	360	424	321	464	20.699	21.255	18.367	20.4044	25.8934	22.0788	20.2798	26.0957	22.9623	20.406	24.7957	25.7733	323.605	418.583	366.686	327.675	337.088	291.976	331.459	400.999	418.092	329.33	423.388
RS00357	RSp0479	RS_RS19460	0.216572	0.511711	0.999938	-0.248807	0.509289	0.999962	0.0535613	0.845118	0.999864	-0.397836	0.354772	0.999953	191	262	235	194	254	197	235	153	325	302	99	236	36.5545	45.7846	38.2407	37.2975	50.5707	36.884	46.2247	31.2669	61.5262	43.1382	22.6971	38.9071	248.52	168.979	331.036	194.972	244.646	204.819	236.087	123.673	212.65	202.826	278.603
RS00358	RSp0480	RS_RS19465	-0.0977863	0.726947	0.999938	-0.242574	0.475356	0.999962	-0.0796663	0.69907	0.999864	-0.211081	0.591546	0.999953	406	392	385	309	341	372	283	254	454	283	211	471	73.8614	65.1161	59.5529	56.4704	64.5363	66.2062	52.9148	49.3415	81.6991	38.4261	45.9836	73.8111	299.282	280.528	462.432	414.443	366.035	335.554	221.234	263.585	424.399	323.057	374.03
RS00359	RSp0481	RS_RS19470	-0.369039	0.248905	0.999938	-0.388296	0.369777	0.999962	-0.305769	0.271971	0.999864	-0.312406	0.497147	0.999953	994	1155	1147	525	937	956	478	671	1127	458	634	887	185.778	197.106	182.273	98.5683	182.182	174.795	91.8194	133.911	208.354	63.8882	141.947	142.804	505.501	741.08	1147.93	1014.67	1078.5	999.69	358.039	792.004	799.24	548.884	1027.76
RS00360	RSp0482	RS_RS19475	-0.46177	0.0763931	0.999938	-0.332051	0.255528	0.999962	-0.332579	0.250274	0.999864	-0.187992	0.489297	0.999953	173	231	243	131	183	149	164	126	124	171	100	144	56.6944	69.1221	67.7098	43.1257	62.3883	47.7689	55.2379	44.0912	40.1963	41.8253	39.2576	40.6505	173.435	139.16	126.303	176.598	215.699	211.791	133.678	124.922	129.753	136.96	200.726
RS00361	RSp0483	RS_RS19480	-0.506206	0.0938993	0.999938	-0.399379	0.324365	0.999962	-0.464272	0.110657	0.999864	-0.344515	0.402953	0.999953	1369	1597	1702	631	1180	1253	653	829	1445	663	707	1163	187.147	199.34	197.829	86.6521	167.811	167.569	91.7469	121.01	195.396	67.6458	115.778	136.952	690.569	915.581	1471.84	1397.47	1491.22	1483.41	518.296	883.197	1047.93	659.706	1294.3
RS00362	RSp0484	RS_RS19485	-0.207198	0.469295	0.999938	-0.209815	0.3763	0.999962	-0.24641	0.277468	0.999864	-0.236104	0.447559	0.999953	727	749	712	440	578	665	480	411	809	645	376	618	108.701	102.256	90.5165	66.0877	89.9048	97.271	73.7629	65.6184	119.651	71.9789	67.3463	79.5967	507.616	453.925	824.025	742.118	699.388	620.557	504.225	469.706	556.855	460.017	633.986
RS00363	RSp0485	RS_RS19490	0.178788	0.365444	0.999938	0.196733	0.518003	0.999962	0.180475	0.465733	0.999864	0.214186	0.438058	0.999953	363	317	338	413	280	364	344	309	375	707	297	385	84.3115	67.2279	66.7494	96.3609	67.6544	82.7077	82.1179	76.6347	86.1551	122.56	82.6352	77.0283	363.791	341.272	381.965	370.549	296.003	294.59	552.693	371.018	346.908	431.789	307.121
RS00364	RSp0486	RS_RS19495	0.482139	0.461928	0.999938	0.104289	0.908097	0.999962	0.322853	0.62644	0.999864	-0.0371328	0.967057	0.999953	75	57	162	205	57	68	222	63	73	339	55	42	24.0836	16.7127	44.231	66.128	19.0412	21.3616	73.2678	21.6017	23.1875	81.2473	21.1569	11.6177	234.772	69.5798	74.3558	76.5596	53.2244	141.194	265.011	68.7069	37.8445	214.326	62.5211
RS00365	RSp0487	RS_RS19500	-0.0473721	0.817837	0.999938	0.00461399	0.986619	0.999962	0.104746	0.656098	0.999864	0.170468	0.499384	0.999953	614	874	924	664	693	991	607	629	824	884	597	1148	57.4903	74.722	73.5612	62.4547	67.5021	90.7746	58.4136	62.8874	76.3173	61.777	66.9622	92.5929	641.922	694.693	839.304	626.768	816.108	805.33	691.062	745.783	1034.42	694.207	760.125
RS00368	RSp0490	RS_RS19515	-0.249006	0.305287	0.999938	-0.0266131	0.929093	0.999962	-0.273641	0.0940093	0.999864	-0.0368968	0.914453	0.999953	7120	7111	7193	4754	5012	6424	3801	6557	5613	4569	5323	7190	3339.85	3045.71	2868.85	2240.15	2445.77	2947.93	1832.5	3284.27	2604.42	1599.62	2991.11	2905.26	4019.68	7241.82	5717.25	7268.06	6639.98	6269.2	3571.79	6649.58	6478.62	4970.27	5497.47
RS00374	RSp0496	RS_RS19545	0.212172	0.545134	0.999938	0.257814	0.590534	0.999962	-0.0487746	0.869938	0.999864	0.0105	0.983571	0.999953	387	568	545	311	418	585	296	649	582	333	542	791	45.3835	60.8199	54.3418	36.6369	50.9943	67.1131	35.6762	81.2678	67.5118	29.146	76.1404	79.9048	313.03	716.782	592.809	395.048	530.377	475.005	260.321	677.076	712.738	325.148	458.488
RS00376	RSp0498	RS_RS19555	0.257065	0.493027	0.999938	0.275161	0.642811	0.999962	-0.0239178	0.950555	0.999864	0.00720771	0.990135	0.999953	282	402	407	177	338	456	208	470	469	204	424	606	45.8933	59.736	56.3177	28.9364	57.2235	72.5987	34.7906	81.6741	75.4992	24.7787	82.6599	84.9536	219.967	519.087	477.71	287.864	375.372	354.729	159.476	529.668	546.042	185.052	370.739
RS00378	RSp0499	RS_RS19560	0.0997524	0.795479	0.999938	0.151345	0.776762	0.999962	0.025958	0.942239	0.999864	0.0912642	0.868596	0.999953	227	265	279	147	232	335	131	309	289	169	271	402	27.1527	28.943	28.3754	17.6634	28.8691	39.2009	16.1049	39.4669	34.1944	15.0877	38.8316	41.4212	138.537	341.272	294.367	231.72	247.447	243.168	132.115	338.538	362.226	153.687	254.472
RS00379	RSp0500	RS_RS19565	0.130823	0.746642	0.999938	0.225874	0.699799	0.999962	-0.0173766	0.96723	0.999864	0.0904943	0.873428	0.999953	345	486	419	177	398	547	197	480	534	263	443	688	41.5792	53.4815	42.936	21.4289	49.8997	64.4924	24.4018	61.771	63.6602	23.657	63.9572	71.4257	208.334	530.132	543.918	352.174	453.808	365.188	205.599	553.403	619.929	185.052	436.551
RS00380	RSp0501	RS_RS19570	-0.205403	0.700505	0.999938	-0.173844	0.804129	0.999962	-0.18713	0.724544	0.999864	-0.144282	0.834842	0.999953	614	1414	1434	344	756	1640	301	946	1384	358	827	1356	376.635	791.977	747.915	211.974	482.428	984.149	189.766	619.627	839.766	163.902	607.697	716.509	318.317	1044.8	1409.7	626.768	1320.34	1249.83	279.864	1033.1	1221.84	359.65	829.227
RS00385	RSp0506	RS_RS19590	0.430396	0.527378	0.999938	0.109916	0.90711	0.999962	0.458124	0.498418	0.999864	0.155105	0.870062	0.999953	69	60	111	198	52	48	190	49	45	307	49	40	13.3659	10.6124	18.282	38.5289	10.4788	9.09611	37.8271	10.1352	8.62249	44.3851	11.3704	6.67452	200.931	54.1176	45.8358	70.4349	56.0257	96.7442	239.995	61.2116	36.0424	207.008	57.0368
RS00388	RSp0509	RS_RS19605	1.09372	0.294831	0.999938	0.160506	NA	1	1.35261	0.180702	0.999864	0.439096	NA	1	55	25	147	437	31	50	357	30	32	666	41	37	4.49068	1.8638	10.2051	35.8428	2.63311	3.99378	29.9583	2.61552	2.58446	40.5856	4.01017	2.60232	377.539	33.1332	32.5943	56.1437	23.3441	128.121	520.642	51.2179	33.3392	456.881	34.0027
RS00390	RSp0511	RS_RS19615	1.62712	0.19974	0.999938	-0.00403609	0.997692	0.999962	1.43492	0.228018	0.999864	-0.179702	0.903375	0.999953	4	7	16	51	5	9	62	4	6	67	10	3	1.80552	2.88503	6.14062	23.125	2.34784	3.97419	28.7629	1.92792	2.67894	22.5717	5.40717	1.16647	65.567	4.41776	6.11143	4.08318	6.53634	13.9451	52.3768	12.4922	2.70318	53.3202	5.4843
RS00391	RSp0512	RS_RS19620	0.270973	0.708204	0.999938	-0.349235	0.739005	0.999962	0.880717	0.251023	0.999864	0.278275	0.786612	0.999953	39	40	80	185	42	36	109	23	36	210	23	26	3.2228	3.01814	5.62094	15.3572	3.61057	2.91029	9.25751	2.02947	2.94267	12.952	2.2768	1.85077	115.271	25.4021	36.6686	39.811	37.3505	69.7255	164.166	28.732	23.4276	193.416	46.0682
RS00392	RSp0514	RS_RS19630	0.592076	0.467827	0.999938	-0.0537199	0.960793	0.999962	0.689761	0.423034	0.999864	0.0625544	0.9527	0.999953	37	47	134	234	37	41	200	39	44	313	30	36	4.68336	5.43205	14.4215	29.7538	4.87209	5.07696	26.0186	5.27117	5.50906	29.5698	4.54889	3.92525	211.507	43.0732	44.8172	37.7694	43.8868	116.79	244.686	37.4765	32.4382	244.645	40.5839
RS00394	RSp0515	RS_RS19635	-0.0554297	0.945004	0.999938	0.268334	0.721333	0.999962	-0.13128	0.881151	0.999864	0.206384	0.775089	0.999953	6	20	17	14	12	9	10	14	12	14	11	22	3.22558	9.81743	7.77064	7.5606	6.71114	4.7333	5.52531	8.0366	6.38129	5.61737	7.084	10.188	10.5753	15.4622	12.2229	6.12477	18.6752	14.8167	10.9444	13.7414	19.8233	14.6369	13.1623
RS00395	RSp0516	RS_RS19640	-0.13964	0.646745	0.999938	-0.0368361	0.947706	0.999962	-0.1346	0.733226	0.999864	-0.0184545	0.971032	0.999953	153	185	156	82	148	180	104	159	134	89	124	218	14.6117	16.1321	12.6673	7.86673	14.7038	16.8169	10.208	16.2141	12.6586	6.34377	14.186	17.9339	109.983	175.606	136.489	156.182	172.746	135.965	69.5752	154.903	196.431	85.7304	162.335
RS00396	RSp0517	RS_RS19645	0.236143	0.587399	0.999938	-0.496047	0.215574	0.999962	0.426007	0.298886	0.999864	-0.292947	0.524148	0.999953	44	67	49	63	68	64	40	61	66	71	29	59	3.69339	5.1352	3.49719	5.31231	5.93799	5.25553	3.45089	5.4675	5.48007	4.44814	2.91608	4.26613	42.3013	67.3709	67.2258	44.915	62.5621	42.7069	55.5038	36.2273	53.1625	65.8661	74.5865
RS00397	RSp0518	RS_RS19650	0.407603	0.292774	0.999938	0.0556027	0.918087	0.999962	0.533958	0.208152	0.999864	0.198116	0.698972	0.999953	228	245	338	576	206	283	486	241	219	772	220	312	12.001	11.775	15.1269	30.4563	11.28	14.5725	26.2917	13.5453	11.4024	30.3283	13.8719	14.1464	513.961	266.17	223.067	232.741	228.772	294.59	603.506	274.828	281.131	602.204	225.953
RS00398	RSp0519	RS_RS19655	0.194862	0.374609	0.999938	0.0374981	0.865369	0.999962	0.190637	0.352065	0.999864	0.0480255	0.839244	0.999953	1064	1072	1112	1055	914	1422	864	1311	1116	1370	1050	1405	146.288	134.578	129.994	145.711	130.729	191.263	122.09	192.468	151.776	140.584	172.936	166.4	913.708	1447.92	1136.73	1086.13	1000.99	969.185	1070.99	1311.68	1265.99	1103	1002.53
RS00399	RSp0520	RS_RS19660	0.115629	0.777824	0.999938	0.255849	0.610482	0.999962	0.100594	0.807124	0.999864	0.255656	0.610401	0.999953	211	347	345	460	200	214	449	185	227	698	213	315	22.789	34.2203	31.682	49.9082	22.4715	22.6111	49.8413	21.3355	24.2515	56.2661	27.5583	29.3065	474.832	204.322	231.216	215.388	324.016	300.691	545.657	266.083	283.834	480.927	219.372
RS00401	RSp0522	RS_RS19670	0.30203	0.499085	0.999938	0.212284	0.73701	0.999962	0.298887	0.520672	0.999864	0.225583	0.715512	0.999953	262	239	439	580	190	276	538	184	299	959	176	332	20.1539	16.7867	28.7126	44.8183	15.2044	20.7697	42.5342	15.1134	22.7509	55.0584	16.218	21.9991	568.952	203.217	304.553	267.448	223.169	382.619	749.693	219.862	299.152	606.386	208.404
RS00402	RSp0523	RS_RS19675	0.111832	0.739582	0.999938	0.0208267	0.947386	0.999962	0.0394223	0.879224	0.999864	-0.0379366	0.921467	0.999953	1662	1708	1323	1134	1409	1887	877	1819	1832	1405	1554	1867	358.2	336.119	242.44	245.515	315.91	397.86	194.264	418.614	390.562	226.005	401.212	346.616	927.456	2008.98	1866.02	1696.56	1594.87	1153.09	1098.35	1941.28	1682.28	1185.59	1545.48
RS00403	RSp0524	RS_RS19680	0.23439	0.377433	0.999938	0.0805844	0.712916	0.999962	0.0723776	0.668922	0.999864	-0.0669573	0.825437	0.999953	1854	1935	1721	1639	1644	2016	1321	2329	2108	1975	1863	2243	179.933	171.471	142.014	159.79	165.982	191.406	131.766	241.355	202.367	143.059	216.592	187.516	1397	2572.24	2147.15	1892.55	1806.83	1499.97	1543.94	2327.29	2021.08	1713.56	1803.24
RS00404	RSp0525	RS_RS19685	0.191115	0.338273	0.999938	-0.0249542	0.90042	0.999962	0.0525496	0.755504	0.999864	-0.148886	0.51452	0.999953	798	926	884	761	746	957	734	1019	879	930	769	953	187.163	198.307	176.287	179.297	182.018	219.58	176.934	255.198	203.927	162.798	216.059	192.539	776.229	1125.43	895.325	814.595	864.664	770.467	727.022	960.648	858.71	795.62	818.258
RS00405	RSp0526	RS_RS19690	0.154844	0.439175	0.999938	-0.0542122	0.851777	0.999962	0.139843	0.52962	0.999864	-0.0541798	0.849724	0.999953	201	220	208	200	209	222	198	202	222	338	169	182	66.7853	66.7449	58.7623	66.7553	72.2419	72.1609	67.616	71.6676	72.9638	83.8204	67.2667	52.0913	209.391	223.097	226.123	205.18	205.428	181.286	264.229	211.118	163.993	209.099	229.244
RS00406	RSp0527	RS_RS19695	0.272373	0.285373	0.999938	0.023254	0.920798	0.999962	0.0707145	0.729445	0.999864	-0.163622	0.572755	0.999953	407	350	398	356	350	402	313	428	502	528	367	349	114.549	89.945	95.2428	100.651	102.477	110.685	90.5403	128.626	139.756	110.912	123.735	84.6122	331.008	472.701	511.323	415.464	326.817	346.885	412.761	458.463	314.47	372.196	383.901
RS00407	RSp0528	RS_RS19700	1.24431	0.249071	0.999938	0.227469	NA	1	1.17892	0.278902	0.999864	0.183284	0.888335	0.999953	51	12	135	338	29	33	328	53	23	550	30	25	5.39857	1.15985	12.1505	35.9415	3.19348	3.41733	35.6847	5.99062	2.40828	43.453	3.80416	2.2796	346.871	58.5354	23.4272	52.0606	11.2051	117.662	429.959	37.4765	22.5265	353.377	31.809
RS00408	RSp0529	RS_RS19705	0.518084	0.625089	0.999938	0.225311	NA	1	0.747793	0.426191	0.999864	0.474702	NA	1	58	26	147	271	30	46	242	28	16	453	30	36	7.09739	2.90505	15.2946	33.3128	3.819	5.50672	30.4358	3.6586	1.93669	41.373	4.39765	3.79474	255.923	30.9243	16.2972	59.2061	24.2778	128.121	354.13	37.4765	32.4382	283.329	32.9058
RS00409	RSp0530	RS_RS19710	0.618169	0.372507	0.999938	0.267789	0.773094	0.999962	0.612471	0.4209	0.999864	0.280586	0.744501	0.999953	136	99	320	565	92	103	499	130	110	850	138	135	6.19722	4.11911	12.3982	25.8629	4.36118	4.59155	23.3699	6.3254	4.95816	28.9085	7.53296	5.29909	527.709	143.577	112.043	138.828	92.4425	278.902	664.482	172.392	121.643	590.704	100.911
RS00410	RSp0531	RS_RS19715	-0.414448	0.256174	0.999938	0.144917	0.672971	0.999962	-0.255124	0.478579	0.999864	0.319919	0.379039	0.999953	117	141	206	98	100	153	76	127	101	145	112	171	51.8334	57.0365	77.5964	43.6134	46.0873	66.31	34.6048	60.0778	44.2603	47.9446	59.4388	65.2573	80.3725	140.264	102.876	119.433	131.66	179.543	113.353	139.912	154.081	102.458	109.686
RS00411	RSp0532	RS_RS19720	-0.125083	0.658456	0.999938	-0.102454	0.816389	0.999962	0.109063	0.715085	0.999864	0.145308	0.731985	0.999953	7450	10092	9000	5186	9100	11710	4509	8562	8426	5795	7596	12691	475.907	588.645	488.831	332.789	604.735	731.79	296.036	584.02	532.423	276.291	581.272	698.346	4768.41	9456.22	8582.49	7604.92	9423.53	7844.12	4530.21	9489.05	11435.4	5421.93	9981.43
RS00413	RSp0533	RS_RS19725	1.09129	0.29573	0.999938	0.0668492	0.956983	0.999962	1.08757	0.298417	0.999864	0.0839902	0.946033	0.999953	19	9	55	122	18	17	114	27	11	178	9	24	6.1842	2.67475	15.221	39.8897	6.09481	5.41306	38.1359	9.38384	3.54154	43.2412	3.50914	6.729	120.559	29.8199	11.2043	19.3951	8.40386	47.9363	139.15	11.243	21.6254	127.55	19.7435
RS00415	RSp0535	RS_RS19735	0.166983	0.508774	0.999938	0.0107225	0.955032	0.999962	0.292484	0.165836	0.999864	0.150625	0.550653	0.999953	355	360	331	350	402	417	270	345	433	479	345	484	55.873	51.7353	44.2948	55.3366	65.82	64.2058	43.6754	57.9802	67.4111	56.2675	65.0462	65.6188	285.534	381.032	441.042	362.382	336.154	288.489	374.455	430.98	436.113	365.923	440.938
RS00416	RSp0536	RS_RS19740	0.142345	0.345787	0.999938	0.119698	0.455571	0.999962	0.166804	0.290161	0.999864	0.158686	0.329414	0.999953	759	771	744	757	736	837	702	717	815	1052	671	1112	82.1612	76.2061	68.4776	82.3174	82.8821	88.6369	78.1018	82.8764	87.2675	84.9941	87.0114	103.691	742.388	791.884	830.136	774.784	719.931	648.448	822.395	838.225	1001.98	791.438	807.29
RS00417	RSp0538	RS_RS19745	0.0645352	0.709311	0.999938	0.133625	0.442419	0.999962	0.0539901	0.782828	0.999864	0.138129	0.39911	0.999953	307	307	348	331	284	293	277	293	322	446	276	394	82.0602	74.9278	79.0905	88.8777	78.9715	76.6172	76.098	83.6274	85.1373	88.9769	88.3756	90.7193	292.937	323.601	327.98	313.384	286.665	303.306	348.658	344.784	355.018	346.058	311.509
RS00418	RSp0539	RS_RS19750	0.452948	0.200722	0.999938	0.208975	0.667976	0.999962	0.360774	0.395746	0.999864	0.13365	0.755206	0.999953	200	138	222	334	144	179	308	186	186	494	163	229	25.1161	15.8238	23.7042	42.1347	18.8123	21.9907	39.7532	24.9415	23.1049	46.3017	24.521	24.7724	325.72	205.426	189.454	204.159	128.859	193.488	386.182	203.622	206.343	349.195	157.948
RS00431	RSp0474	RS_RS19435	0.355874	0.313402	0.999938	0.109174	0.843102	0.999962	0.371073	0.391343	0.999864	0.139965	0.777885	0.999953	144	152	180	299	120	141	258	134	147	409	143	150	9.85672	9.50001	10.4759	20.5595	8.54494	9.44177	18.1505	9.79404	9.95307	20.895	11.7256	8.84445	272.843	147.995	149.73	146.994	141.932	156.882	319.733	178.638	135.159	312.602	131.623
RS00481	rRNA-16S	RS_RS14380	--	--	--	-0.0259039	0.993469	0.999962	2.01369	0.617831	0.999864	0.878321	0.827364	0.999953	0	0	0	1	1	0	0	1	0	0	1	1	0	0	0	0.0938746	0.0972154	0	0	0.0997847	0	0	0.111945	0.0804983	--	--	--	--	--	--	0	1.24922	0.90106	1.04549	1.09686
RS00482	rRNA-23S	RS_RS14365	-0.826858	0.723086	0.999938	-0.268748	0.90072	0.999962	0.146102	0.942245	0.999864	0.705577	0.80369	0.999953	1	1	2	1	1	2	1	0	1	2	0	2	0.0498571	0.0455237	0.0847827	0.0500838	0.0518662	0.0975486	0.051242	0	0.049317	0.0744226	0	0.0858947	1.05753	0	1.01857	1.0208	0.933762	1.74314	1.56349	0	1.80212	1.04549	1.09686
RS00484	tRNA-argX	RS_RS15485	0.320186	0.363075	0.999938	-0.0379748	0.924148	0.999962	0.207148	0.579391	0.999864	-0.135646	0.732145	0.999953	93	66	87	88	93	78	78	103	92	114	92	70	175.646	113.818	139.709	166.958	182.724	144.117	151.408	207.72	171.875	160.697	208.148	113.884	82.4875	113.757	93.7087	94.9339	61.6283	75.8265	89.1188	114.928	63.0742	92.0034	102.008
RS00493	rRNA-5S	RS_RS14360	--	--	--	--	--	--	--	--	--	--	--	--	0	0	0	0	0	0	0	0	0	0	0	0	0	0	0	0	0	0	0	0	0	0	0	0	--	--	--	--	--	--	--	--	--	--	--
RS00705	RSp0331	RS_RS18740	0.212603	0.364681	0.999938	0.00785491	0.980484	0.999962	0.167613	0.580194	0.999864	-0.0220012	0.933545	0.999953	169	224	206	262	182	166	209	170	237	326	159	213	27.0435	32.7291	28.0281	42.1161	30.2974	25.9865	34.3733	29.0477	37.5141	38.9351	30.4791	29.3606	221.024	187.755	241.402	172.514	209.163	179.543	254.849	198.626	191.926	273.919	199.629
RS00710	RSp0334	RS_RS18755	-0.107841	0.508679	0.999938	0.030063	0.868723	0.999962	-0.164567	0.41564	0.999864	-0.0122737	0.920294	0.999953	1517	1703	2283	1542	1183	1723	1541	1489	1459	1883	1310	1837	81.0979	83.1284	103.772	82.8093	65.7911	90.1102	84.6693	84.9974	77.1524	75.1316	83.8927	84.5946	1629.66	1644.51	1486.1	1548.55	1590.2	1989.79	1472.02	1636.47	1655.25	1612.15	1297.59
RS00711	RSp0335	RS_RS18760	-0.408296	0.20315	0.999938	-0.144929	0.767628	0.999962	-0.249375	0.469103	0.999864	0.026787	0.954203	0.999953	4009	6653	6448	2465	4205	6340	2266	4141	4938	2545	3693	6369	1977.48	2996.43	2704.28	1221.41	2157.74	3059.35	1148.77	2181.06	2409.33	936.939	2182.15	2706.18	2396.37	4573.49	5029.71	4092.37	6212.32	5619.88	1989.54	4613.36	5738.85	2577.14	4612.3
RS00713	RSp0336	RS_RS18765	-0.0241182	0.908937	0.999938	0.0144058	0.971406	0.999962	-0.0498428	0.8499	0.999864	0.00220495	0.995232	0.999953	1554	1914	2084	1140	1520	2209	1219	1738	1861	1275	1501	2540	305.979	344.107	348.891	225.484	311.345	425.501	246.686	365.408	362.457	187.37	354.039	430.808	1289.13	1919.52	1895.56	1586.32	1787.22	1816.35	996.724	1875.08	2288.69	1191.86	1667.23
RS00714	RSp0337	RS_RS18770	0.18114	0.325162	0.999938	0.111453	0.676679	0.999962	0.152108	0.519652	0.999864	0.0955769	0.668922	0.999953	424	471	451	389	394	583	393	483	477	567	488	551	57.6329	58.4569	52.1233	53.1159	55.7133	77.5242	54.903	70.1033	64.1346	57.5222	79.4609	64.5157	415.61	533.445	485.859	432.817	439.802	393.078	443.249	609.618	496.484	406.697	432.163
RS00757	RSp0353	RS_RS18850	-0.0810639	0.681733	0.999938	-0.00652352	0.979369	0.999962	-0.141472	0.411685	0.999864	-0.0523109	0.84487	0.999953	961	1100	1105	758	950	895	735	1031	877	929	906	974	185.404	193.775	181.263	146.905	190.668	168.921	145.741	212.393	167.365	133.77	209.388	161.869	777.286	1138.68	893.288	980.984	1027.14	963.084	726.24	1131.79	877.632	792.484	1042.02
RS00759	RSp0354	RS_RS18855	-0.00649884	0.974745	0.999938	-0.0489441	0.820981	0.999962	0.0625644	0.75539	0.999864	0.0339515	0.878695	0.999953	1449	1353	1260	1125	1416	1334	1047	1099	1474	1377	1136	1617	165.069	140.736	122.045	128.742	167.811	148.668	122.587	133.685	166.098	117.079	155.026	158.678	1107.24	1213.78	1501.38	1479.13	1263.38	1098.18	1076.46	1419.11	1457.01	1176.18	1553.16
RS00761	RSp0355	RS_RS18860	0.227349	0.408553	0.999938	-0.114793	0.677354	0.999962	0.144506	0.577904	0.999864	-0.18378	0.527967	0.999953	708	800	561	573	772	746	545	781	838	650	597	870	138.832	143.238	93.5343	112.871	157.483	143.107	109.838	163.529	162.544	95.1303	140.236	146.956	576.355	862.568	853.564	722.723	747.01	488.95	508.134	745.783	783.922	599.068	846.777
RS00762	RSp0356	RS_RS18865	-0.0576564	0.762115	0.999938	-0.178904	0.422529	0.999962	-0.0815808	0.661985	0.999864	-0.188748	0.40364	0.999953	1212	1133	1063	893	1008	1044	852	1029	1038	946	884	998	399.928	341.366	298.238	296.007	346.017	337.011	288.947	362.561	338.802	232.98	349.43	283.674	901.018	1136.47	1057.28	1237.2	1057.95	926.478	739.53	1104.31	899.258	933.625	1105.64
RS00772	RSp0360	RS_RS18885	0.392592	0.177482	0.999938	0.120892	0.735214	0.999962	0.258665	0.474551	0.999864	0.00368893	0.989792	0.999953	167	149	122	207	145	129	177	174	163	290	141	164	49.6293	40.4313	30.827	61.7963	44.8278	37.5038	54.0622	55.215	47.9158	64.3232	50.196	41.9831	187.183	192.173	166.027	170.473	139.131	106.331	226.706	176.14	147.774	216.417	159.045
RS00773	RSp0361	RS_RS18890	0.319992	0.201857	0.999938	0.142495	0.636209	0.999962	0.332199	0.197822	0.999864	0.170283	0.574251	0.999953	279	285	325	424	314	278	415	291	276	622	271	395	33.7098	31.4418	33.3877	51.4622	39.4675	32.8595	51.5347	37.5433	32.9861	56.0907	39.2238	41.1111	438.876	321.392	281.126	284.802	266.122	283.26	486.245	338.538	355.919	443.289	344.414
RS00775	RSp0362	RS_RS18895	0.480969	0.0785252	0.999938	0.189997	0.665042	0.999962	0.360541	0.27777	0.999864	0.0861238	0.828045	0.999953	486	461	501	830	470	394	794	539	459	1269	417	579	28.8502	24.9875	25.2872	49.495	29.0247	22.8809	48.4431	34.1655	26.9522	56.224	29.6536	29.6074	839.681	595.294	467.525	496.106	430.464	436.656	992.033	520.924	521.714	867.759	515.525
RS00776	RSp0363	RS_RS18900	0.301876	0.356771	0.999938	0.0171469	0.964008	0.999962	0.32819	0.275555	0.999864	0.0590936	0.885893	0.999953	152	148	175	220	178	143	234	151	133	334	130	170	34.4674	30.6434	33.7407	50.1139	41.9897	31.7223	54.5356	36.5619	29.8323	56.5274	35.3132	33.2065	247.463	166.771	135.47	155.161	138.197	152.525	261.102	162.398	153.18	230.008	195.241
RS00778	RSp0364	RS_RS18905	0.176352	0.62701	0.999938	-0.0667912	0.813906	0.999962	0.384842	0.291139	0.999864	0.15681	0.597801	0.999953	97	129	81	141	116	109	97	119	92	170	98	125	32.0074	38.8669	22.7256	46.7379	39.8194	35.186	32.8965	41.9289	30.0287	41.8674	38.7377	35.5303	102.581	131.428	93.7087	99.0171	120.455	70.5971	132.896	122.423	112.632	147.415	127.236
RS00785	RSp0366	RS_RS18915	0.234652	0.297604	0.999938	0.0767083	0.84133	0.999962	0.338108	0.240832	0.999864	0.195994	0.567908	0.999953	415	450	493	723	391	448	579	441	392	1022	388	495	34.8354	34.4902	35.186	60.9651	34.1434	36.7887	49.9517	39.5274	32.5483	64.0282	39.0151	35.7921	612.311	487.058	399.28	423.63	420.193	429.684	798.942	484.696	446.025	755.892	428.873
RS00787	RSp0367	RS_RS18920	0.260247	0.221186	0.999938	0.0235818	0.947397	0.999962	0.377644	0.163244	0.999864	0.1569	0.625706	0.999953	429	435	512	730	426	470	586	451	420	1006	391	512	36.3936	33.6952	36.9308	62.2102	37.5955	39.0059	51.0934	40.8537	35.2442	63.6963	39.735	37.4152	619.714	498.103	427.8	437.921	406.187	446.243	786.434	488.444	461.343	763.21	467.263
RS00790	RSp0368	RS_RS18925	0.167157	0.595166	0.999938	0.0507932	0.875735	0.999962	0.335407	0.326968	0.999864	0.234678	0.439521	0.999953	143	152	124	205	117	163	163	144	111	242	122	205	33.2136	32.2355	24.4879	47.8305	28.2699	37.0367	38.9105	35.7132	25.5019	41.9511	33.9444	41.0151	172.378	159.039	113.062	145.974	141.932	108.075	189.182	152.404	184.717	214.326	128.333
RS00792	RSp0369	RS_RS18930	0.135793	0.730069	0.999938	-0.124134	0.650695	0.999962	0.407862	0.273665	0.999864	0.16208	0.625612	0.999953	93	86	64	99	99	98	62	89	88	124	71	111	54.2646	45.8187	31.7515	58.0282	60.0934	55.9402	37.1813	55.4511	50.7909	54.0012	49.6273	55.7912	65.567	98.2952	89.6344	94.9339	80.3036	55.7804	96.9363	88.6944	100.018	103.504	108.589
RS00794	RSp0370	RS_RS18935	0.431795	0.338402	0.999938	0.0756703	0.840485	0.999962	0.294778	0.440578	0.999864	-0.0458523	0.92323	0.999953	65	68	64	59	81	80	48	107	80	91	60	109	36.1628	34.5436	30.2747	32.974	46.8804	43.5415	27.4466	63.5652	44.0259	37.7866	39.9879	52.2378	50.7616	118.175	81.4858	66.3517	63.4958	55.7804	71.1387	74.953	98.2155	61.6841	88.8457
RS00796	RSp0371	RS_RS18940	0.245544	0.396685	0.999938	0.0214402	0.953614	0.999962	0.493745	0.163095	0.999864	0.286145	0.348431	0.999953	201	172	197	346	170	219	235	208	156	397	191	259	36.2909	28.3557	30.2425	62.755	31.9307	38.6821	43.6082	40.1007	27.8609	53.4983	41.3108	40.282	248.52	229.724	158.897	205.18	160.607	171.699	310.352	238.6	233.375	361.741	186.466
RS00799	RSp0372	RS_RS18945	0.4373	0.174963	0.999938	0.0271724	0.900541	0.999962	0.362781	0.173091	0.999864	-0.0330275	0.913639	0.999953	441	395	326	466	375	536	317	507	587	550	402	600	90.1716	73.7461	56.6761	95.7168	79.7665	107.216	66.6177	110.695	118.724	83.9348	98.466	105.68	335.238	559.951	597.902	450.171	368.836	284.132	429.959	502.185	540.636	487.2	411.323
RS00808	RSp0380	RS_RS18985	0.356785	0.0816642	0.999938	0.129313	0.723537	0.999962	0.265291	0.411776	0.999864	0.0533979	0.835567	0.999953	387	477	600	712	327	557	580	570	495	987	439	562	31.9801	35.9913	42.1571	59.1043	28.1109	45.0286	49.2602	50.2956	40.4616	60.8743	43.4572	40.005	613.369	629.531	504.193	395.048	445.405	522.942	771.581	548.406	506.396	744.391	358.674
RS00809	RSp0381	RS_RS18990	-0.0202585	0.908178	0.999938	-0.10288	0.634436	0.999962	0.000393404	0.998415	0.999864	-0.068263	0.729536	0.999953	565	700	722	504	601	697	499	613	618	659	518	671	128.119	144.935	139.204	114.806	141.774	154.619	116.296	148.427	138.619	111.532	140.709	131.068	527.709	677.022	629.478	576.749	653.634	629.273	515.169	647.095	604.611	526.929	659.213
RS00814	RSp0386	RS_RS19015	0.0898783	0.722669	0.999938	0.267949	0.43661	0.999962	-0.0253033	0.930641	0.999864	0.16884	0.601785	0.999953	208	197	261	249	155	191	236	214	175	417	174	231	67.2433	58.1517	71.7425	80.8641	52.1285	60.4064	78.4146	73.8731	55.962	100.617	67.3851	64.329	249.578	236.35	178.25	212.325	183.951	227.48	325.987	217.364	208.145	260.328	170.013
RS00815	RSp0387	RS_RS19020	0.344915	0.157102	0.999938	0.071688	0.813369	0.999962	0.398415	0.162914	0.999864	0.140948	0.598501	0.999953	253	278	318	407	229	384	344	352	253	550	268	396	33.3473	33.4577	35.6384	53.8897	31.4003	49.5149	46.6013	49.5416	32.9861	54.1067	42.316	44.962	363.791	388.763	257.699	258.261	259.586	277.159	429.959	334.79	356.82	425.516	251.181
RS00816	RSp0388	RS_RS19025	0.0495977	0.875639	0.999938	-0.0660111	0.856705	0.999962	0.225597	0.38402	0.999864	0.124783	0.76045	0.999953	460	601	641	465	548	792	337	683	525	494	536	837	48.0551	57.328	56.9365	48.7984	59.5553	80.9415	36.1835	76.1885	54.2514	38.5174	67.0773	75.3211	356.388	754.333	534.75	469.566	561.191	558.676	386.182	669.58	754.187	486.154	601.08
RS00824	RSp0396	RS_RS19065	0.105138	0.61336	0.999938	-0.0268281	0.920569	0.999962	0.0697065	0.785523	0.999864	-0.046611	0.833575	0.999953	443	441	558	594	378	402	521	456	391	672	372	475	64.8191	58.9181	69.42	87.3085	57.5373	57.5427	78.3495	71.2445	56.5908	73.3866	65.2036	59.8691	550.974	503.625	398.262	452.212	411.789	486.336	525.332	464.709	428.003	621.023	414.613
RS00826	RSp0398	RS_RS19075	0.0373388	0.750067	0.999938	-0.00128267	0.99239	0.999962	-0.0271349	0.839621	0.999864	-0.051282	0.680118	0.999953	984	1008	1131	983	875	928	918	941	980	1186	842	1058	96.2794	90.0553	94.0918	96.619	89.0644	88.8282	92.3167	98.3139	94.8493	86.6106	98.6914	89.173	970.815	1039.28	998.201	1004.46	941.232	985.745	927.148	1051.84	953.321	1027.72	959.753
RS00827	RSp0399	RS_RS19080	-0.476461	0.0161058	0.999938	-0.156125	0.6002	0.999962	-0.362606	0.151468	0.999864	-0.0286337	0.90734	0.999953	838	1121	1230	545	859	831	562	683	775	703	631	865	396.981	484.889	495.429	259.354	423.328	385.116	273.629	345.488	363.159	248.559	358.083	352.981	594.333	754.333	789.394	855.426	1046.75	1072.03	549.566	788.256	779.417	569.794	942.204
RS00828	RSp0400	RS_RS19085	0.266681	0.156052	0.999938	0.025	0.897537	0.999962	0.301935	0.140211	0.999864	0.0748063	0.681222	0.999953	631	621	581	785	571	713	743	587	635	1036	584	745	58.8517	52.8849	46.0741	73.5479	55.4018	65.0555	71.2226	58.4595	58.5832	72.117	65.2487	59.8543	785.747	648.307	646.793	644.122	579.866	506.382	809.887	729.543	671.29	820.712	626.308
RS00830	RSp0402	RS_RS19090	0.378728	0.543755	0.999938	0.285389	0.662745	0.999962	0.219967	0.704131	0.999864	0.142986	0.839122	0.999953	70	75	177	185	71	79	219	64	81	311	81	93	17.0879	16.7172	36.738	45.3663	18.0305	18.8661	54.9458	16.6824	19.559	56.663	23.6867	19.5562	231.6	70.6842	82.5044	71.4557	70.0322	154.268	243.122	101.187	83.7986	193.416	77.8771
RS00831	RSp0403	RS_RS19095	-0.441854	0.474347	0.999938	-1.03456	0.195378	0.999962	-0.042752	0.941038	0.999864	-0.62054	0.457584	0.999953	176	187	180	118	288	66	230	79	45	131	93	32	73.2254	71.0398	63.6755	49.3176	124.652	26.8632	98.3505	35.0965	18.5196	40.6789	46.3512	11.4686	243.232	87.2508	45.8358	179.66	174.614	156.882	102.408	116.177	28.8339	123.368	315.896
RS00861	RSp0404	RS_RS19105	0.531254	0.451676	0.999938	0.312908	0.75431	0.999962	0.554073	0.454592	0.999864	0.353889	0.716988	0.999953	59	62	122	227	42	52	207	56	43	399	44	56	12.7734	12.2562	22.4577	49.3687	9.45937	11.0134	46.0601	12.9458	9.20859	64.4727	11.4113	10.4437	218.909	61.8487	43.7986	60.2269	57.8933	106.331	311.916	54.9656	50.4594	237.327	46.0682
RS00862	RSp0405	RS_RS19110	0.383857	0.538502	0.999938	0.43297	0.571125	0.999962	0.247656	0.696874	0.999864	0.313397	0.678614	0.999953	75	96	189	238	57	88	253	65	91	417	68	144	10.6168	12.4083	22.748	33.8437	8.39389	12.1865	36.8087	9.82496	12.7421	44.057	11.531	17.5591	267.556	71.7886	92.6901	76.5596	89.6412	164.727	325.987	84.9468	129.753	248.827	62.5211
RS00863	RSp0406	RS_RS19115	0.555678	0.461393	0.999938	0.168361	0.869114	0.999962	0.627073	0.429643	0.999864	0.25832	0.793199	0.999953	72	75	209	361	48	82	318	72	62	559	57	76	6.25213	5.94658	15.4309	31.4901	4.33606	6.96585	28.3806	6.67598	5.32546	36.2289	5.92924	5.68485	336.295	79.5197	63.1515	73.4972	70.0322	182.158	436.995	71.2054	68.4806	377.423	52.6493
RS00864	RSp0407	RS_RS19120	0.600037	0.32317	0.999938	0.192296	0.811752	0.999962	0.543975	0.386852	0.999864	0.153664	0.845176	0.999953	103	166	293	476	109	147	465	139	134	730	89	215	7.54695	11.1059	18.2538	35.0358	8.30842	10.537	35.0176	10.8752	9.712	39.9213	7.81183	13.5701	491.753	153.517	136.489	105.142	155.005	255.37	570.673	111.18	193.728	497.655	119.558
RS00866	RSp0409	RS_RS19130	-0.120231	0.647102	0.999938	0.161222	0.602947	0.999962	-0.20112	0.537425	0.999864	0.0952049	0.694813	0.999953	159	211	274	206	123	177	184	150	187	289	151	198	66.1525	80.1572	96.9283	86.0969	53.2369	72.0422	78.6804	66.6389	76.9592	89.7419	75.2584	70.9617	194.586	165.666	190.473	162.306	197.024	238.81	225.924	188.632	178.41	215.372	134.914
RS00867	RSp0410	RS_RS19135	0.065449	0.846478	0.999938	-0.0583716	0.846076	0.999962	-0.0676241	0.809688	0.999864	-0.177741	0.635876	0.999953	231	226	284	271	169	203	323	153	212	315	149	239	49.1221	43.8817	51.3492	57.8902	37.386	42.2304	70.5938	34.7411	44.5934	49.9946	37.9559	43.7796	341.583	168.979	215.937	235.804	211.03	247.526	246.249	186.133	215.353	283.329	185.369
RS00868	RSp0411	RS_RS19140	0.18014	0.3013	0.999938	0.0709569	0.634645	0.999962	0.147263	0.439224	0.999864	0.052299	0.695642	0.999953	454	623	556	504	560	575	514	536	587	784	488	656	63.5151	79.5829	66.1373	70.8308	81.5018	78.6961	73.9066	80.0705	81.2323	81.8625	81.7843	79.0559	543.572	591.98	597.902	463.441	581.734	484.593	612.887	609.618	591.095	526.929	614.242
RS00870	RSp0413	RS_RS19150	0.458103	0.538909	0.999938	0.0732963	0.941654	0.999962	0.458758	0.576299	0.999864	0.0927024	0.921417	0.999953	49	33	120	175	39	34	154	40	47	252	36	35	15.9487	9.80741	33.2095	57.2188	13.2054	10.8261	51.5169	13.902	15.132	61.2179	14.0366	9.81313	162.86	44.1776	47.8729	50.019	30.8142	104.588	196.999	44.9718	31.5371	182.961	42.7776
RS00871	RSp0414	RS_RS19155	0.651697	0.453634	0.999938	0.263586	NA	1	0.671163	0.403505	0.999864	0.302138	NA	1	130	72	260	501	61	101	506	67	60	883	58	77	8.32664	4.21085	14.1596	32.2356	4.06457	6.32867	33.3101	4.58235	3.80144	42.2119	4.45024	4.24841	535.111	73.9975	61.1143	132.703	67.2309	226.608	690.28	72.4546	69.3816	523.792	66.9085
RS00872	RSp0415	RS_RS19160	0.287337	0.649089	0.999938	0.0410789	0.954395	0.999962	0.471163	0.41693	0.999864	0.242019	0.75426	0.999953	40	39	80	104	46	48	96	43	30	164	38	42	10.5156	9.36162	17.882	27.465	12.5803	12.3447	25.9386	12.0707	7.8013	32.1786	11.9671	9.51118	101.523	47.491	30.5572	40.8318	36.4167	69.7255	128.206	47.4703	37.8445	108.731	50.4556
RS00873	RSp0416	RS_RS19165	0.147486	0.717992	0.999938	-0.281295	0.511075	0.999962	0.379667	0.324797	0.999864	-0.0366331	0.933806	0.999953	1185	2179	1314	1049	2565	1873	791	1602	2215	1328	1561	1997	68.9753	115.809	65.0312	61.3369	155.318	106.654	47.3207	99.5691	127.532	57.6928	108.845	100.13	836.508	1769.31	2256.14	1209.64	2034.67	1145.24	1038.16	1950.03	1799.42	1096.72	2813.45
RS00875	RSp0418	RS_RS19175	0.351239	0.201896	0.999938	0.0838641	0.783342	0.999962	0.269459	0.336951	0.999864	0.01726	0.954837	0.999953	169	225	269	245	271	202	236	292	212	310	270	251	23.7126	28.8261	32.0919	34.5326	39.5567	27.7274	34.0333	43.7484	29.4238	32.464	45.3822	30.3372	249.578	322.497	215.937	172.514	210.097	234.452	242.341	337.289	226.166	256.146	297.249
RS00876	RSp0419	RS_RS19180	0.563342	0.195032	0.999938	0.291088	0.637569	0.999962	0.313607	0.487372	0.999864	0.0587631	0.922626	0.999953	238	235	404	542	231	209	604	295	235	954	220	269	18.0752	16.2962	26.0879	41.3501	18.2506	15.5281	47.1458	23.923	17.654	54.0758	20.0151	17.5982	638.75	325.81	239.364	242.949	219.434	352.114	745.784	274.828	242.385	566.657	253.375
RS00877	RSp0420	RS_RS19185	0.583139	0.361601	0.999938	0.0558384	0.94184	0.999962	0.536537	0.372717	0.999864	0.027178	0.972735	0.999953	122	110	279	411	118	135	430	127	108	603	95	148	14.3774	11.8365	27.9561	48.6557	14.4664	15.5639	52.0821	15.9813	12.5897	53.0379	13.4114	15.0242	454.739	140.264	110.006	124.537	102.714	243.168	471.392	118.676	133.357	429.698	129.43
RS00878	RSp0421	RS_RS19190	0.50472	0.324732	0.999938	0.316277	0.646106	0.999962	0.370168	0.515068	0.999864	0.198865	0.755061	0.999953	155	166	341	474	130	164	464	177	177	754	165	229	12.1179	11.8499	22.6674	37.2259	10.573	12.5431	37.2832	14.776	13.688	43.9962	15.4529	15.422	490.695	195.486	180.287	158.223	155.005	297.205	589.435	206.121	206.343	495.564	142.592
RS00879	RSp0422	RS_RS19195	0.486839	0.361245	0.999938	-0.105673	0.88134	0.999962	0.617595	0.225144	0.999864	0.0428013	0.952981	0.999953	133	183	301	486	193	168	436	184	131	681	117	165	10.7857	13.5505	20.7545	39.5915	16.2821	13.3281	36.3397	15.9331	10.5084	41.2183	11.3661	11.5263	461.084	203.217	133.433	135.766	170.878	262.342	532.368	146.158	148.675	508.11	211.694
RS00880	RSp0423	RS_RS19200	0.687149	0.32302	0.999938	0.392908	0.668894	0.999962	0.441006	0.569715	0.999864	0.164328	0.84668	0.999953	51	58	129	207	40	42	216	67	49	328	69	61	9.10505	9.45477	19.5818	37.1239	7.429	7.33544	39.6338	12.7724	8.65323	43.7053	14.7567	9.38106	228.427	73.9975	49.91	52.0606	54.1582	112.432	256.412	86.196	54.9647	216.417	43.8744
RS00881	RSp0424	RS_RS19205	0.350033	0.453147	0.999938	0.081479	0.90916	0.999962	0.410542	0.434463	0.999864	0.160117	0.812415	0.999953	116	132	258	341	136	125	285	146	130	548	88	145	13.4062	13.9294	25.3523	39.5888	16.351	14.1326	33.8525	18.0172	14.8614	47.2689	12.1831	14.4353	301.397	161.248	132.414	118.412	123.257	224.865	428.396	109.931	130.654	356.513	149.173
RS00882	RSp0425	RS_RS19210	0.498902	0.365914	0.999938	0.327575	0.673486	0.999962	0.43866	0.502931	0.999864	0.285571	0.67825	0.999953	114	74	176	294	71	82	257	100	95	451	80	150	24.2421	14.3684	31.822	62.8033	15.7066	17.0586	56.169	22.7066	19.9829	71.5796	20.379	27.4768	271.786	110.444	96.7644	116.371	69.0984	153.396	352.567	99.9374	135.159	307.375	77.8771
RS00883	RSp0426	RS_RS19215	0.120037	0.757599	0.999938	0.0566397	0.903011	0.999962	0.284527	0.532046	0.999864	0.2363	0.554704	0.999953	92	115	174	202	80	137	156	81	127	235	92	174	23.5393	26.8667	37.8535	51.9192	21.2938	34.2918	41.0232	22.1298	32.1425	44.8768	28.1983	38.3499	164.975	89.4597	129.359	93.9132	107.383	151.653	183.71	114.928	156.784	211.19	87.7489
RS00884	RSp0427	RS_RS19220	-0.0520682	0.859818	0.999938	-0.22026	0.472173	0.999962	0.02238	0.927192	0.999864	-0.131647	0.708703	0.999953	448	616	581	388	529	596	307	518	577	430	413	573	232.99	292.517	256.913	202.704	286.202	303.229	164.096	287.658	296.828	166.908	257.299	256.699	324.662	572.1	587.716	457.316	575.198	506.382	336.15	515.927	516.307	405.651	580.239
RS00888	RSp0429	RS_RS19225	0.266119	0.576086	0.999938	0.20716	0.768205	0.999962	0.398754	0.513737	0.999864	0.35784	0.541311	0.999953	97	70	146	232	66	76	159	100	71	317	91	101	11.6027	7.64532	14.8488	27.877	8.21276	8.89335	19.5472	12.7724	8.4007	28.3005	13.0394	10.4068	168.148	110.444	72.3186	99.0171	65.3634	127.249	247.813	113.679	91.0071	242.554	72.3928
RS00889	RSp0430	RS_RS19230	0.405138	0.487442	0.999938	0.140917	0.815755	0.999962	0.544997	0.296775	0.999864	0.29669	0.659512	0.999953	44	51	81	118	58	55	117	45	42	181	48	73	6.11986	6.47693	9.57909	16.487	8.39218	7.48369	16.7253	6.68326	5.7784	18.7895	7.99759	8.74623	123.731	49.6998	42.78	44.915	47.6219	70.5971	141.496	59.9624	65.7774	123.368	63.6179
RS00890	RSp0431	RS_RS19235	0.201261	0.723093	0.999938	0.0920778	0.895197	0.999962	0.220265	0.691353	0.999864	0.127267	0.859337	0.999953	73	77	137	171	62	68	164	46	80	247	46	95	9.21575	8.87584	14.7055	21.6858	8.1425	8.39811	21.279	6.20087	9.99005	23.273	6.95656	10.331	173.435	50.8043	81.4858	74.518	71.8997	119.405	193.091	57.464	85.6007	178.779	68.0054
RS00891	RSp0432	RS_RS19240	0.264605	0.366659	0.999938	0.118532	0.747222	0.999962	0.0801809	0.820793	0.999864	-0.0499474	0.880546	0.999953	77	93	87	101	72	74	101	78	95	133	59	115	16.2298	17.8984	15.5916	21.3852	15.7874	15.2587	21.8797	17.5551	19.8068	20.9229	14.8971	20.8799	106.811	86.1464	96.7644	78.6012	86.8399	75.8265	103.972	73.7038	103.622	105.595	78.974
RS00892	RSp0433	RS_RS19245	0.328031	0.427947	0.999938	-0.112409	0.854794	0.999962	0.0918406	0.852126	0.999864	-0.338733	0.548073	0.999953	53	74	75	47	48	101	56	62	107	44	72	73	26.9771	34.3923	32.4587	24.0319	25.4167	50.2927	29.2959	33.6975	53.8732	16.7155	43.9016	32.0075	59.2218	68.4753	108.987	54.1021	69.0984	65.3677	34.3967	89.9436	65.7774	49.1382	52.6493
RS00893	RSp0434	RS_RS19250	-0.0339998	0.882909	0.999938	-0.223716	0.277777	0.999962	0.154991	0.47767	0.999864	-0.0209108	0.929927	0.999953	230	286	245	271	242	258	195	204	262	287	169	287	36.0807	40.966	32.6787	42.7059	39.4931	39.5942	31.4399	34.1715	40.6554	33.6029	31.7587	38.7828	206.219	225.306	266.866	234.783	267.056	213.534	224.361	211.118	258.604	283.329	265.44
RS00895	RSp0436	RS_RS19255	0.12455	0.763904	0.999938	-0.162194	0.778005	0.999962	0.334526	0.47043	0.999864	0.0634733	0.906858	0.999953	106	125	175	248	106	108	194	92	103	283	97	101	23.1584	24.9358	32.5081	54.4284	24.0917	23.0829	43.5616	21.4624	22.2592	46.1464	25.3866	19.0079	205.161	101.609	104.913	108.204	116.72	152.525	221.234	121.174	91.0071	259.282	116.267
RS00896	RSp0437	RS_RS19260	0.0305827	0.929816	0.999938	-0.157679	0.742549	0.999962	0.196227	0.590255	0.999864	0.0239452	0.959782	0.999953	206	179	256	321	161	186	272	140	168	403	120	181	25.8696	20.5251	27.3346	40.4947	21.0332	22.8507	35.1067	18.7732	20.869	37.7725	18.0523	19.5799	287.649	154.622	171.12	210.284	167.143	223.122	315.043	149.906	163.092	335.603	176.595
RS00897	RSp0438	RS_RS19265	0.0753932	0.822902	0.999938	-0.0352479	0.918855	0.999962	0.0620925	0.865197	0.999864	-0.0325876	0.922161	0.999953	113	91	149	139	99	96	133	89	107	170	76	127	27.3061	20.0786	30.6139	33.7418	24.8872	22.6943	33.0319	22.9646	25.5762	30.6605	22.0001	26.436	140.652	98.2952	108.987	115.35	84.9724	129.864	132.896	94.9405	114.435	145.324	108.589
RS00899	RSp0440	RS_RS19270	0.337256	0.547473	0.999938	0.0378082	0.961184	0.999962	0.447864	0.49181	0.999864	0.166249	0.810901	0.999953	105	89	218	331	80	94	259	95	100	423	82	122	13.8018	10.6818	24.3642	43.7064	10.9394	12.0875	34.9901	13.3339	13.0022	41.4987	12.9119	13.8139	273.901	104.922	101.857	107.183	83.1048	190.002	330.678	102.436	109.929	346.058	87.7489
RS00900	RSp0441	RS_RS19275	0.572217	0.415396	0.999938	0.279655	0.785556	0.999962	0.489884	0.519815	0.999864	0.216317	0.825636	0.999953	80	79	232	351	69	69	333	78	92	626	50	78	7.08832	6.39133	17.478	31.2415	6.36005	5.98091	30.3247	7.37964	8.06327	41.3977	5.30704	5.9533	352.158	86.1464	93.7087	81.6636	73.7672	202.204	489.372	62.4609	70.2827	366.968	75.6834
RS00901	RSp0442	RS_RS19280	0.605654	0.405233	0.999938	0.343226	0.706286	0.999962	0.47805	0.491822	0.999864	0.232955	0.802933	0.999953	116	94	238	389	94	77	418	60	119	679	97	104	11.1898	8.2795	19.5206	37.6952	9.43303	7.26642	41.442	6.18022	11.3549	48.8859	11.209	8.64188	442.049	66.2664	121.21	118.412	87.7737	207.433	530.804	121.174	93.7102	406.697	103.105
RS00902	RSp0443	RS_RS19285	0.116899	0.605342	0.999938	-0.14445	0.610772	0.999962	0.0843527	0.736656	0.999864	-0.161632	0.555858	0.999953	230	247	317	303	212	248	296	221	243	375	164	251	52.4029	51.3849	61.4098	69.3492	50.2483	55.2769	69.3137	53.7659	54.7651	63.7687	44.7611	49.2619	313.03	244.081	247.513	234.783	230.639	276.287	293.154	204.872	226.166	316.784	232.535
RS00903	RSp0444	RS_RS19290	0.787113	0.403615	0.999938	0.167643	0.893731	0.999962	1.00909	0.33362	0.999864	0.409405	0.724754	0.999953	34	19	101	231	21	24	172	31	26	336	32	24	6.61289	3.37424	16.7026	45.1331	4.24903	4.56654	34.3827	6.43814	5.00213	48.7752	7.45574	4.02099	181.896	34.2377	26.4829	34.707	17.7415	88.0285	262.666	39.975	21.6254	241.509	23.0341
RS00904	RSp0445	RS_RS19295	0.769636	0.378323	0.999938	0.067482	NA	1	0.817968	0.42779	0.999864	0.135239	0.899425	0.999953	46	29	123	266	19	27	216	39	37	336	33	42	6.11368	3.51928	13.8995	35.5138	2.62698	3.51053	29.5051	5.53473	4.86425	33.3298	5.25397	4.80843	228.427	43.0732	37.6872	46.9566	27.0791	107.203	262.666	41.2242	37.8445	278.101	20.8404
RS00905	RSp0446	RS_RS19300	0.532402	0.55637	0.999938	0.257101	0.817807	0.999962	0.302962	0.750973	0.999864	0.046365	0.96542	0.999953	41	31	112	159	15	29	175	31	24	234	26	42	6.47423	4.46968	15.0374	25.2216	2.46407	4.47989	28.4015	5.22701	3.74874	27.5784	4.91821	5.71299	185.068	34.2377	24.4457	41.8526	28.9466	97.6158	182.928	32.4796	37.8445	166.233	16.4529
RS00906	RSp0447	RS_RS19305	0.139552	0.665676	0.999938	0.164765	0.656935	0.999962	0.0141218	0.964716	0.999864	0.05449	0.887156	0.999953	233	213	281	302	170	196	328	173	209	429	165	271	38.0483	31.7592	39.0154	49.5402	28.8793	31.3112	55.0494	30.1656	33.7595	52.2859	32.2769	38.1205	346.871	191.068	212.882	237.845	198.891	244.911	335.368	206.121	244.187	315.739	186.466
RS00940	RSp0454	RS_RS19340	0.0743339	0.914559	0.999938	0.123976	0.865915	0.999962	-0.184344	0.802496	0.999864	-0.118941	0.868861	0.999953	32	14	36	14	20	32	17	37	22	17	27	32	3.35763	1.34128	3.2117	1.47564	2.18308	3.28471	1.83329	4.14544	2.28336	1.33131	3.39371	2.89229	17.9781	40.8643	22.4086	32.6654	13.0727	31.3765	13.2896	33.7289	28.8339	14.6369	21.9372
RS00941	RSp0455	RS_RS19345	-0.0493159	0.784343	0.999938	0.00316047	0.992151	0.999962	0.0287447	0.900389	0.999864	0.0953297	0.739783	0.999953	1676	1846	1892	1213	1756	2053	1252	1701	1679	1574	1533	2388	90.9186	91.4368	87.2671	66.1013	99.0971	108.951	69.8043	98.5303	90.0947	63.7282	99.6207	111.589	1324.03	1878.65	1710.18	1710.85	1723.73	1649.01	1230.47	1915.05	2151.73	1268.18	1926.09
RS00943	RSp0457	RS_RS19350	0.00322697	0.986491	0.999938	0.108733	0.735495	0.999962	-0.00266707	0.990005	0.999864	0.116494	0.704028	0.999953	2210	2469	2309	1604	2263	2482	1652	2110	2465	2039	2098	3325	121.262	123.698	107.722	88.4109	129.173	133.228	93.1623	123.623	133.788	83.5018	137.9	157.156	1747.04	2330.37	2510.78	2255.96	2305.46	2012.45	1593.98	2620.86	2996.02	1676.97	2482.2
RS00945	RSp0458	RS_RS19355	0.00139222	0.995607	0.999938	-0.0208059	0.959549	0.999962	0.108545	0.691386	0.999864	0.0993041	0.80241	0.999953	695	853	767	513	845	909	512	640	911	581	701	1138	45.9932	51.5429	43.1574	34.1034	58.1733	58.8487	34.824	45.2247	59.6344	28.6968	55.572	64.8725	541.457	706.842	927.919	709.453	796.499	668.494	454.193	875.701	1025.41	536.338	926.847
RS00947	RSp0459	RS_RS19360	-0.0902488	0.7127	0.999938	-0.0276454	0.944679	0.999962	-0.0721876	0.804143	0.999864	0.00380784	0.991657	0.999953	579	674	589	353	606	635	381	535	623	441	504	749	47.1138	50.0772	40.7508	28.8546	51.298	50.5485	31.8635	46.4848	50.145	26.7828	49.128	52.5002	402.92	590.876	634.571	591.04	629.356	513.354	344.749	629.605	674.894	369.059	664.698
RS00950	RSp0462	RS_RS19375	0.575671	0.716956	0.999938	0.315263	0.879715	0.999962	0.888062	0.624705	0.999864	0.647445	0.720847	0.999953	4	5	33	66	0	2	50	1	2	101	6	2	1.15991	1.32387	8.13632	19.2255	0	0.567359	14.9016	0.309635	0.573671	21.8591	2.08422	0.499577	52.8766	1.10444	2.03714	4.08318	4.66881	28.7618	78.9561	7.4953	1.80212	69.0025	0
RS00951	RSp0463	RS_RS19380	2.25951	0.107191	0.999938	0.188363	NA	1	2.17608	0.145066	0.999864	0.124809	NA	1	1	5	23	104	4	6	102	7	8	168	2	2	0.200193	0.913966	3.91496	20.9148	0.833043	1.17507	20.9869	1.49635	1.5842	25.1019	0.479632	0.344897	107.868	7.73109	8.14858	1.0208	4.66881	20.0461	131.333	2.49843	1.80212	108.731	4.38744
RS00954	RSp0466	RS_RS19395	0.181491	0.636942	0.999938	-0.0703986	0.884487	0.999962	0.271522	0.506465	0.999864	0.0357435	0.940995	0.999953	67	68	89	110	69	66	99	66	59	148	50	74	18.6378	17.2718	21.0504	30.7385	19.9676	17.9609	28.3044	19.6042	16.2346	30.7276	16.6616	17.7321	104.696	72.8931	60.0958	68.3933	63.4958	77.5697	115.698	62.4609	66.6784	115.004	75.6834
RS01162	tRNA-serU	RS_RS11725	0.350912	0.677684	0.999938	0.104056	0.90375	0.999962	-0.204744	0.837036	0.999864	-0.437652	0.539881	0.999953	20	19	6	15	16	5	10	21	21	17	13	13	31.8974	27.6688	8.13632	24.0319	26.5463	7.80118	16.3917	35.7629	33.1295	20.2359	24.8369	17.8599	10.5753	23.1933	21.39	20.4159	17.7415	5.22942	13.2896	16.2398	11.7138	15.6824	17.5498
RS01497	0	RS_RS10570	-0.513815	0.0632021	0.999938	0.00841585	0.988327	0.999962	-0.247989	0.590012	0.999864	0.287192	0.486092	0.999953	3998	7364	8499	2488	3476	9165	3255	4302	4584	3545	3932	9051	2079.23	3496.9	3758.18	1299.81	1880.6	4662.9	1739.84	2389	2358.16	1376.02	2449.64	4054.76	3442.27	4751.3	4669.14	4081.14	6876.23	7407.47	2771.28	4911.92	8155.49	2601.19	3812.69
RS01505	tRNA-metT	RS_RS11115	0.229973	0.607329	0.999938	0.266577	0.599212	0.999962	-0.234861	0.621467	0.999864	-0.184348	0.712994	0.999953	77	58	48	47	53	43	48	69	76	61	72	50	145.427	100.022	77.0809	89.171	104.133	79.4489	93.1741	139.152	141.984	85.987	162.898	81.3457	50.7616	76.2064	77.4115	78.6012	54.1582	41.8353	47.6864	89.9436	45.053	49.1382	58.1336
RS01506	tRNA-thrW	RS_RS10670	0.262785	0.675703	0.999938	0.10773	0.848749	0.999962	0.214723	0.736903	0.999864	0.0735914	0.900685	0.999953	21	43	20	28	24	37	22	39	28	32	38	32	39.662	74.1539	32.117	53.1231	47.1546	68.363	42.7048	78.6514	52.3097	45.1079	85.974	52.0612	23.2657	43.0732	28.52	21.4367	40.1518	17.4314	25.0158	47.4703	28.8339	29.2738	26.3247
RS01507	tRNA-argQ	RS_RS10795	-0.208465	0.848732	0.999938	0.164853	0.869984	0.999962	0.190484	0.868572	0.999864	0.580096	0.545942	0.999953	10	4	19	23	4	7	16	4	5	20	10	13	18.6414	6.80845	30.1149	43.0701	7.75703	12.7656	30.6547	7.96204	9.21971	27.8263	22.3309	20.8752	16.9205	4.41776	5.09286	10.208	3.73505	16.5598	15.6349	12.4922	11.7138	24.0463	4.38744
RS01508	tRNA-serT	RS_RS10845	0.272571	0.400678	0.999938	0.159343	0.741969	0.999962	-0.0853447	0.754952	0.999864	-0.185504	0.715937	0.999953	219	232	224	160	178	243	160	302	260	236	292	148	349.277	337.85	303.756	256.34	295.328	379.137	262.268	514.304	410.175	280.922	557.876	203.328	169.205	333.541	264.829	223.554	216.633	195.232	184.492	364.771	133.357	167.279	195.241
RS01509	tRNA-glyU	RS_RS03540	0.443245	0.597123	0.999938	0.160719	0.833958	0.999962	-0.298252	0.750597	0.999864	-0.567559	0.437801	0.999953	18	13	6	8	10	10	18	9	19	14	9	12	34.9148	23.0245	9.89552	15.5883	20.1788	18.9758	35.8846	18.6409	36.4553	20.2681	20.9126	20.0506	19.0356	9.93997	19.3529	18.3743	12.1389	5.22942	10.9444	11.243	10.8127	8.36395	10.9686
RS01619	RSp0848	RS_RS21185	0.349549	0.618502	0.999938	0.240852	0.7761	0.999962	0.386804	0.599335	0.999864	0.295322	0.724919	0.999953	24	20	40	58	23	18	55	19	20	95	20	26	9.11356	6.93453	12.9148	22.1246	9.08579	6.68673	21.4654	7.70402	7.51236	26.9245	9.09778	8.50471	58.1643	20.9844	20.3714	24.4991	18.6752	34.8628	74.2657	24.9843	23.4276	60.6386	25.2278
RS01650	RSp0879	RS_RS21340	0.106181	0.904334	0.999938	0.217288	0.847758	0.999962	0.379198	0.675998	0.999864	0.508856	0.644719	0.999953	93	58	179	313	47	26	245	37	28	449	62	47	9.11823	5.19237	14.9221	30.8278	4.79384	2.49382	24.6884	3.87361	2.71553	32.8565	7.28195	3.96949	259.095	40.8643	28.52	94.9339	54.1582	156.011	351.003	77.4515	42.3498	327.239	51.5525
RS01652	RSp0881	RS_RS21350	0.530168	0.420179	0.999938	0.180979	0.857071	0.999962	0.571205	0.46489	0.999864	0.240599	0.789757	0.999953	123	86	238	451	87	59	367	108	88	648	112	71	7.96357	5.08407	13.1018	29.3326	5.85976	3.73697	24.4213	7.46644	5.63579	31.3131	8.6866	3.95978	388.114	119.28	89.6344	125.558	80.3036	207.433	506.57	139.912	63.9753	471.517	95.4269
RS01653	RSp0882	RS_RS21355	0.430394	0.668736	0.999938	0.472452	0.690928	0.999962	0.47369	0.625827	0.999864	0.534113	0.659799	0.999953	52	36	108	203	18	24	193	23	14	349	38	39	8.29334	5.24251	14.6454	32.5232	2.98646	3.74457	31.6361	3.91688	2.20863	41.5432	7.26003	5.35797	204.104	25.4021	14.26	53.0813	33.6154	94.1295	272.829	47.4703	35.1413	212.235	19.7435
RS01654	RSp0883	RS_RS21360	0.405211	0.440286	0.999938	0.490555	0.421883	0.999962	-0.114311	0.818081	0.999864	-0.012885	0.984098	0.999953	73	60	83	92	41	49	127	83	42	171	68	55	34.9277	26.2125	33.7657	44.2187	20.4075	22.9355	62.4526	42.4045	19.8777	61.0649	38.9749	22.6683	134.307	91.6686	42.78	74.518	56.0257	72.3403	133.678	84.9468	49.5583	96.1854	44.9713
RS01655	RSp0884	RS_RS21365	0.0730174	0.613546	0.999938	-0.0167288	0.875311	0.999962	0.148465	0.308367	0.999864	0.0730627	0.52108	0.999953	1978	2184	1919	2007	2047	2091	1806	1809	2081	2797	1620	2425	98.583	99.3892	81.3208	100.483	106.133	101.952	92.5109	96.2723	102.593	104.044	96.7208	104.111	1909.9	1997.93	2119.65	2019.13	2039.34	1672.54	2186.54	2023.73	2185.07	2098.3	2245.27
RS01656	RSp0885	RS_RS21370	0.149779	0.617406	0.999938	0.194605	0.680045	0.999962	0.0198652	0.954583	0.999864	0.0809323	0.854113	0.999953	293	294	407	445	216	253	435	282	254	709	233	280	21.2408	19.4608	25.087	32.4066	16.2898	17.9427	32.411	21.8293	18.2141	38.3617	20.2343	17.4852	460.027	311.452	258.717	299.093	274.526	354.729	554.257	291.068	252.297	465.244	236.922
RS01658	RSp0887	RS_RS21380	-0.121849	0.608451	0.999938	-0.103703	0.677146	0.999962	0.0968847	0.625318	0.999864	0.1295	0.657547	0.999953	336	386	383	408	329	337	374	268	257	543	240	362	52.0269	54.5741	50.4241	63.4629	52.9959	51.0485	59.5195	44.3109	39.3633	62.7533	44.5173	48.2844	395.517	295.99	261.773	342.987	360.432	333.811	424.487	299.812	326.184	426.561	360.867
RS01659	RSp0888	RS_RS21385	-0.00258537	0.995964	0.999938	0.259223	0.767605	0.999962	0.0724131	0.921585	0.999864	0.352037	0.612841	0.999953	61	74	121	170	39	33	116	58	49	234	52	62	10.099	11.1864	17.0328	28.2728	6.71695	5.34475	19.7382	10.2533	8.02445	28.9143	10.3129	8.842	122.674	64.0576	49.91	62.2685	69.0984	105.46	182.928	64.9593	55.8657	177.734	42.7776
RS01660	RSp0889	RS_RS21390	0.357674	0.709565	0.999938	0.262013	0.816448	0.999962	0.537365	0.539603	0.999864	0.460489	0.700702	0.999953	27	27	88	131	27	25	122	16	19	235	16	29	5.79303	5.28952	16.0537	28.2348	6.02649	5.24743	26.903	3.66563	4.03242	37.6321	4.11236	5.35982	129.019	17.6711	19.3529	27.5615	25.2116	76.6981	183.71	19.9875	26.1307	136.96	29.6152
RS01662	RSp0891	RS_RS21400	0.918326	0.38325	0.999938	0.226789	0.846737	0.999962	0.636986	0.538005	0.999864	-0.0367737	0.9754	0.999953	26	16	85	134	10	32	168	14	25	204	29	21	4.67669	2.62782	12.9998	24.2126	1.87121	5.63093	31.058	2.68894	4.44811	27.387	6.24874	3.25383	177.665	15.4622	25.4643	26.5407	14.9402	74.0834	159.476	36.2273	18.9223	140.096	10.9686
RS01663	RSp0892	RS_RS21405	0.813194	0.405964	0.999938	0.196101	0.856171	0.999962	0.789043	0.405113	0.999864	0.190156	0.864274	0.999953	22	24	79	145	17	30	149	20	20	202	17	56	3.98718	3.9716	12.1737	26.3987	3.20516	5.31899	27.7542	3.87044	3.58544	27.3239	3.6908	8.7426	157.572	22.0888	20.3714	22.4575	22.4103	68.854	157.912	21.2367	50.4594	151.597	18.6466
RS01665	RSp0894	RS_RS21415	0.421319	0.592528	0.999938	0.114286	0.908275	0.999962	0.60475	0.473643	0.999864	0.31575	0.737065	0.999953	33	45	123	197	36	38	155	33	44	277	35	52	5.14307	6.40371	16.2991	30.8422	5.83673	5.79371	24.8279	5.49174	6.78315	32.2208	6.5344	6.98106	163.918	36.4465	44.8172	33.6862	42.0193	107.203	216.543	43.7226	46.8551	205.962	39.487
RS01666	RSp0895	RS_RS21420	0.583572	0.485873	0.999938	0.105671	0.909416	0.999962	0.588448	0.484953	0.999864	0.129074	0.888611	0.999953	43	32	146	205	37	53	197	41	47	288	40	63	6.06898	4.1239	17.5207	29.0651	5.43259	7.31792	28.5768	6.179	6.56168	30.3381	6.76295	7.65945	208.334	45.2821	47.8729	43.8942	29.8804	127.249	225.142	49.9687	56.7668	214.326	40.5839
RS01667	RSp0896	RS_RS21425	0.766178	0.364374	0.999938	0.39093	0.744232	0.999962	0.641153	0.51516	0.999864	0.285625	0.790635	0.999953	61	30	139	266	22	34	246	45	49	450	32	55	6.35864	2.8554	12.3197	27.854	2.3857	3.46719	26.3554	5.0088	5.05243	35.0102	3.99589	4.93863	260.153	49.6998	49.91	62.2685	28.0129	121.148	351.785	39.975	49.5583	278.101	24.1309
RS01668	RSp0897	RS_RS21430	-0.4056	0.384207	0.999938	-0.390797	0.432444	0.999962	-0.136221	0.750948	0.999864	-0.106745	0.844643	0.999953	108	145	100	70	133	88	42	95	100	82	88	69	82.022	100.551	64.5739	53.4042	105.079	65.3813	32.7835	77.0402	75.1236	46.4803	80.0605	45.1404	44.4164	104.922	101.857	110.246	135.396	87.1569	64.103	109.931	62.1731	73.1845	145.883
RS01670	RSp0899	RS_RS21440	0.220135	0.566995	0.999938	0.129594	0.729771	0.999962	0.110549	0.784007	0.999864	0.0364521	0.92066	0.999953	90	133	199	174	100	135	168	150	109	255	103	156	15.1093	20.3875	28.4057	29.3442	17.4647	22.1718	28.9875	26.8894	18.1008	31.9515	20.7142	22.5599	177.665	165.666	111.024	91.8716	124.19	173.442	199.345	128.669	140.565	181.916	109.686
RS01673	RSp0902	RS_RS21450	0.0494458	0.841747	0.999938	-0.189895	0.552994	0.999962	0.284829	0.227601	0.999864	0.0605248	0.856912	0.999953	480	526	610	760	505	521	632	365	485	918	339	560	40.5047	40.5285	43.7668	64.4241	44.3316	43.0097	54.8126	32.8885	40.4833	57.8169	34.2683	40.7063	668.361	403.121	494.008	489.982	491.159	531.657	717.641	423.485	504.594	794.575	553.915
RS01674	RSp0903	RS_RS21455	-0.00866404	0.986661	0.999938	0.234691	0.602554	0.999962	0.16474	0.750633	0.999864	0.423635	0.389486	0.999953	26	34	41	40	34	28	37	30	21	55	36	43	7.97436	9.52165	10.692	12.324	10.8482	8.40127	11.6634	9.82496	6.37106	12.5902	13.2268	11.3606	39.1287	33.1332	21.39	26.5407	31.7479	35.7343	42.9959	44.9718	38.7456	41.8197	37.2933
RS01675	RSp0904	RS_RS21460	0.372224	0.334699	0.999938	-0.272155	0.613411	0.999962	0.478363	0.253584	0.999864	-0.149913	0.772696	0.999953	112	143	206	289	141	148	246	144	132	336	109	115	8.26971	9.64093	12.9327	21.4359	10.8305	10.6905	18.6684	11.3533	9.64086	18.5165	9.64112	7.31441	260.153	159.039	134.452	114.329	133.528	179.543	262.666	136.165	103.622	302.148	154.657
RS01676	RSp0905	RS_RS21465	0.665606	0.494529	0.999938	0.000225595	0.999841	0.999962	0.880955	0.374722	0.999864	0.234187	0.833895	0.999953	27	20	57	130	8	35	106	29	8	158	20	35	4.89336	3.30966	8.78352	23.6678	1.50831	6.20548	19.7446	5.61214	1.43418	21.3722	4.34212	5.46413	112.098	32.0288	8.14858	27.5615	18.6752	49.6795	123.516	24.9843	31.5371	135.914	8.77489
RS01677	RSp0906	RS_RS21470	0.390333	0.421363	0.999938	-0.290636	0.514943	0.999962	0.70733	0.156178	0.999864	0.0421933	0.925647	0.999953	33	48	35	76	53	43	48	54	32	68	37	54	4.67137	6.20415	4.21259	10.8072	7.80485	5.95475	6.98347	8.16227	4.48074	7.18435	6.27424	6.58467	50.7616	59.6398	32.5943	33.6862	44.8206	30.5049	53.1586	46.221	48.6572	79.4575	58.1336
RS01678	RSp0907	RS_RS21475	0.0405883	0.967458	0.999938	0.968422	0.40834	0.999962	-0.582524	0.647752	0.999864	0.3648	0.703823	0.999953	6	6	8	6	5	1	5	9	4	13	6	8	2.24279	2.04785	2.5426	2.25299	1.94431	0.36568	1.92091	3.59225	1.479	3.62684	2.68669	2.57595	5.28766	9.93997	4.07429	6.12477	5.60257	6.97255	10.1627	7.4953	7.20848	6.27296	5.4843
RS01680	RSp0908	RS_RS21480	0.797645	0.466284	0.999938	0.184739	0.907933	0.999962	0.945066	0.465844	0.999864	0.35219	0.805856	0.999953	28	10	59	156	6	6	121	11	15	226	14	6	4.39244	1.43238	7.86955	24.5834	0.979167	0.920795	19.5089	1.84258	2.3276	26.4609	2.6309	0.810789	127.961	12.1488	15.2786	28.5823	9.33762	51.4226	176.674	17.489	5.40636	163.097	6.58117
RS01681	RSp0909	RS_RS21485	0.707576	0.501055	0.999938	-0.360672	0.769673	0.999962	1.21881	0.18339	0.999864	0.170021	0.898866	0.999953	18	15	55	131	29	22	100	13	11	161	8	14	3.86202	2.93862	10.0336	28.2348	6.47289	4.61774	22.0517	2.97833	2.33456	25.782	2.05618	2.5875	105.753	14.3577	11.2043	18.3743	14.0064	47.9363	125.861	9.99374	12.6148	136.96	31.809
RS01682	RSp0910	RS_RS21490	-0.0447737	0.879731	0.999938	-0.089378	0.817049	0.999962	0.108414	0.749463	0.999864	0.0798498	0.82081	0.999953	200	206	288	310	195	171	253	177	162	366	162	200	30.8685	29.0311	37.7945	48.0638	31.3096	25.8194	40.1333	29.1706	24.7326	42.1614	29.9522	26.5904	267.556	195.486	165.009	204.159	192.355	251.012	286.118	202.373	180.212	324.103	213.888
RS01683	RSp0911	RS_RS21495	0.444384	0.431207	0.999938	0.253548	0.778308	0.999962	0.271096	0.705265	0.999864	0.0982819	0.899891	0.999953	81	94	150	252	44	58	227	94	65	367	56	94	9.73754	10.3182	15.3323	30.4323	5.50269	6.82113	28.0472	12.0664	7.72943	32.929	8.06457	9.73423	240.06	103.817	66.2072	82.6844	87.7737	130.735	286.9	69.9562	84.6996	263.464	48.2619
RS01684	RSp0912	RS_RS21500	0.0658178	0.840495	0.999938	0.104506	0.847151	0.999962	0.120246	0.748779	0.999864	0.175216	0.736603	0.999953	149	136	172	216	118	118	190	113	121	351	106	115	22.7041	18.922	22.2842	33.063	18.705	17.5899	29.7557	18.3858	18.2378	39.9184	19.3487	15.0947	200.931	124.802	123.247	152.098	126.992	149.91	274.392	132.417	103.622	225.827	129.43
RS01685	RSp0913	RS_RS21505	0.559144	0.376291	0.999938	0.0774868	0.923609	0.999962	0.552015	0.400607	0.999864	0.0882155	0.911327	0.999953	61	49	119	188	55	59	175	69	50	270	58	56	7.90953	5.80133	13.1195	24.4878	7.41893	7.48406	23.3216	9.55337	6.41299	26.1296	9.00902	6.25487	185.068	76.2064	50.9286	62.2685	45.7544	103.717	211.071	72.4546	50.4594	196.553	60.3274
RS01686	RSp0914	RS_RS21510	0.0929881	0.865854	0.999938	0.250989	0.721541	0.999962	0.113746	0.82978	0.999864	0.288787	0.68935	0.999953	118	158	231	290	104	99	276	120	75	477	108	120	8.07704	9.87501	13.4441	19.9406	7.40562	6.62933	19.4168	8.77078	5.0781	24.3689	8.8557	7.07556	291.879	132.533	76.3929	120.454	147.534	201.333	372.892	134.915	108.127	303.193	114.074
RS01690	RSp0919	RS_RS21520	--	--	--	--	--	--	--	--	--	--	--	--	0	0	0	0	0	0	0	0	0	0	0	1	0	0	0	0	0	0	0	0	0	0	0	0.245328	--	--	--	--	--	--	--	--	--	--	--
RS01691	RSp0920	RS_RS21525	--	--	--	--	--	--	--	--	--	--	--	--	0	0	0	0	0	0	0	0	0	0	0	0	0	0	0	0	0	0	0	0	0	0	0	0	--	--	--	--	--	--	--	--	--	--	--
RS01692	RSp0921	RS_RS21530	--	--	--	-2.53476	0.526002	0.999962	2.53819	0.525421	0.999864	--	--	--	0	0	0	0	0	3	0	0	0	0	0	0	0	0	0	0	0	0.27642	0	0	0	0	0	0	--	--	--	--	--	--	0	0	0	0	0
RS01693	RSp0922	RS_RS21535	--	--	--	--	--	--	--	--	--	--	--	--	0	0	0	0	0	0	0	0	0	0	0	0	0	0	0	0	0	0	0	0	0	0	0	0	--	--	--	--	--	--	--	--	--	--	--
RS01694	RSp0917	RS_RS21515	0.957782	0.259586	0.999938	0.0156522	0.984975	0.999962	1.05593	0.196877	0.999864	0.130622	0.885473	0.999953	7	9	13	23	20	11	24	18	7	39	7	20	1.28817	1.51226	2.03408	4.2518	3.82879	1.9803	4.53925	3.53699	1.27421	5.35657	1.54312	3.17039	25.3808	19.8799	7.13001	7.14557	8.40386	11.3304	30.488	8.74452	18.0212	24.0463	21.9372
RS01697	RSp0731	RS_RS20620	0.878887	0.316135	0.999938	0.235639	0.83162	0.999962	0.717693	0.42777	0.999864	0.0932617	0.93104	0.999953	63	47	166	324	32	50	341	56	42	487	52	60	5.40199	3.67978	12.1024	27.908	2.85444	4.19418	30.0515	5.12729	3.56231	31.1666	5.34128	4.43173	360.619	61.8487	42.78	64.3101	43.8868	144.681	380.709	64.9593	54.0636	338.74	35.0995
RS01698	RSp0730	RS_RS20615	0.144823	0.464832	0.999938	0.0400941	0.856087	0.999962	0.203287	0.397389	0.999864	0.112494	0.503949	0.999953	377	385	335	345	438	368	352	365	363	513	368	433	43.8881	40.9239	33.159	40.3455	53.0441	41.91	42.116	45.3717	41.8005	44.5729	51.3195	43.4213	372.251	403.121	369.742	384.84	359.498	291.976	401.035	459.712	390.159	360.695	480.425
RS01699	RSp0729	RS_RS20610	0.0294512	0.913935	0.999938	-0.0803308	0.688218	0.999962	0.0694778	0.755184	0.999864	-0.0255123	0.925849	0.999953	291	365	295	283	312	313	215	301	347	387	266	301	80.4811	92.1732	69.3703	78.6246	89.7664	84.6857	61.1137	88.8903	94.9293	79.8841	88.1275	71.7096	227.369	332.437	353.445	297.051	340.823	257.113	302.535	332.292	271.219	295.875	342.221
RS01701	RSp0727	RS_RS20600	0.206535	0.763812	0.999938	0.476736	0.533478	0.999962	-0.147066	0.819867	0.999864	0.139317	0.86497	0.999953	54	29	50	59	28	23	84	26	27	122	27	35	33.1243	16.2428	26.0779	36.3559	17.8677	13.8021	52.9579	17.0299	16.3827	55.8548	19.8402	18.494	88.8327	28.7155	27.5015	55.1229	27.0791	43.5785	95.3728	33.7289	31.5371	61.6841	30.7121
RS01723	RSp0725	RS_RS20590	-1.24512	0.0225547	0.999938	-0.600856	0.445427	0.999962	-1.68535	0.000225175	0.162319	-1.0255	0.217247	0.999953	878	786	1148	156	452	173	496	437	101	60	253	209	111.726	91.3256	124.209	19.9414	59.8351	21.5362	64.8695	59.3783	12.7131	5.69848	38.5664	22.9095	524.536	482.641	102.876	896.258	733.937	1000.56	46.9046	316.052	188.322	163.097	495.781
RS01724	RSp0726	RS_RS20595	-0.42476	0.0824041	0.999938	-0.258034	0.499589	0.999962	-0.752648	0.011024	0.999864	-0.571651	0.0856496	0.999953	969	749	893	341	598	472	625	632	470	367	439	460	113.635	80.2009	89.0408	40.171	72.9535	54.1494	75.3297	79.1391	54.5198	32.1219	61.6709	46.468	660.958	698.007	478.729	989.15	699.388	778.311	286.9	548.406	414.488	356.513	655.923
RS01727	RSp0722	RS_RS20585	-0.150926	0.552364	0.999938	0.0108667	0.966723	0.999962	-0.0990382	0.700361	0.999864	0.0770125	0.774187	0.999953	210	329	311	262	204	252	259	206	209	385	199	233	37.352	53.432	47.0334	46.8131	37.7471	43.849	47.3472	39.1245	36.7715	51.1098	42.4011	35.6994	273.901	227.515	212.882	214.367	307.208	271.058	300.971	248.594	209.947	273.919	223.76
RS01728	RSp0721	RS_RS20580	0.0913296	0.675628	0.999938	-0.0405219	0.885502	0.999962	0.16992	0.490886	0.999864	0.053075	0.843759	0.999953	178	226	223	249	188	203	216	191	183	338	164	205	53.2289	61.7087	56.7	74.7993	58.4848	59.3865	66.3866	60.9884	54.1313	75.4383	58.7489	52.8069	228.427	210.948	186.399	181.702	211.03	194.36	264.229	204.872	184.717	260.328	206.21
RS01729	RSp0720	RS_RS20575	0.295611	0.753284	0.999938	0.0237231	0.982011	0.999962	0.37102	0.649644	0.999864	0.117201	0.919372	0.999953	38	25	87	117	24	33	124	19	17	180	18	24	9.72275	5.84058	18.9267	30.072	6.38815	8.26007	32.6082	5.19094	4.30253	34.3737	5.51705	5.28964	131.134	20.9844	17.3157	38.7902	23.3441	75.8265	140.714	22.4859	21.6254	122.323	26.3247
RS01730	RSp0719	RS_RS20570	0.398435	0.584003	0.999938	0.206529	0.795118	0.999962	0.228234	0.691975	0.999864	0.052639	0.954229	0.999953	68	52	93	127	55	44	173	35	40	229	37	54	7.1038	4.96016	8.26067	13.3277	5.97726	4.49675	18.5749	3.90424	4.13344	17.8552	4.63033	4.85943	182.953	38.6554	40.7429	69.4141	48.5556	81.0559	179.019	46.221	48.6572	132.778	60.3274
RS01731	RSp0718	RS_RS20565	0.355538	0.674587	0.999938	0.168894	0.875858	0.999962	0.591562	0.480124	0.999864	0.423308	0.696717	0.999953	46	50	152	246	42	44	201	30	43	392	38	41	5.30343	5.26356	14.9002	28.4908	5.0374	4.96268	23.8174	3.69324	4.90385	33.7313	5.24821	4.07186	212.564	33.1332	43.7986	46.9566	46.6881	132.479	306.444	47.4703	36.9435	257.191	46.0682
RS01733	RSp0716	RS_RS20560	-0.13794	0.533209	0.999938	-0.0882324	0.699467	0.999962	-0.212947	0.288684	0.999864	-0.149063	0.557809	0.999953	465	557	511	347	402	454	326	419	492	427	346	473	332.067	363.194	310.273	248.927	298.646	317.17	239.271	319.502	347.542	227.587	295.99	290.967	344.756	462.761	501.138	474.67	520.106	445.372	333.805	432.229	426.201	362.786	440.938
RS01734	RSp0715	RS_RS20555	-0.16244	0.564403	0.999938	-0.155647	0.620378	0.999962	-0.0742909	0.820519	0.999864	-0.0534605	0.823878	0.999953	743	826	536	466	798	560	455	616	611	611	502	700	201.987	205.034	123.894	127.26	225.681	148.932	127.129	178.814	164.303	123.972	163.481	163.924	481.177	680.336	622.348	758.451	771.288	467.161	477.646	627.107	630.742	487.2	875.295
RS01735	RSp0714	RS_RS20550	-0.363687	0.266624	0.999938	-0.462924	0.366331	0.999962	0.0265939	0.953085	0.999864	-0.058467	0.87234	0.999953	1448	1581	1012	669	2103	960	627	1127	1054	831	984	1123	238.08	237.354	141.477	110.497	359.709	154.415	105.955	197.863	171.421	101.977	193.811	159.054	663.073	1244.7	1073.58	1478.11	1476.28	882.028	649.629	1229.23	1011.89	699.435	2306.7
RS01736	RSp0713	RS_RS20545	0.272057	0.375216	0.999938	0.109858	0.851423	0.999962	0.200356	0.680777	0.999864	0.0552916	0.903564	0.999953	116	111	136	206	67	108	163	100	126	274	81	127	31.7152	27.7104	31.6154	56.5779	19.0564	28.8867	45.8032	29.1942	34.0761	55.9124	26.5291	29.9104	172.378	110.444	128.34	118.412	103.648	118.533	214.198	101.187	114.435	215.372	73.4897
RS01737	RSp0712	RS_RS20540	-0.294227	0.304116	0.999938	-0.201969	0.595171	0.999962	-0.137025	0.702243	0.999864	-0.0305503	0.920997	0.999953	142	232	231	119	157	221	125	145	164	170	105	210	33.8018	50.4254	46.7535	28.4557	38.8784	51.4645	30.5816	36.8558	38.6158	30.2029	29.9412	43.0606	132.192	160.144	167.046	144.953	216.633	201.333	132.896	131.168	189.223	124.414	172.207
RS01738	RSp0711	RS_RS20535	0.480079	0.516552	0.999938	0.126068	0.894939	0.999962	0.435761	0.56614	0.999864	0.0997332	0.915518	0.999953	44	60	128	194	39	47	190	47	43	285	30	66	7.76838	9.67252	19.2149	34.4073	7.16309	8.11783	34.4771	8.86059	7.50959	37.5553	6.34495	10.0376	200.931	51.9087	43.7986	44.915	56.0257	111.561	222.797	37.4765	59.47	202.826	42.7776
RS01739	RSp0710	RS_RS20530	0.580724	0.33147	0.999938	0.468389	0.545945	0.999962	0.371404	0.566935	0.999864	0.277008	0.705038	0.999953	110	82	187	285	58	101	295	125	75	500	103	136	17.3128	11.7841	25.0245	45.0598	9.49641	15.551	47.7194	21.0073	11.6763	58.7343	19.4196	18.4383	311.972	138.055	76.3929	112.287	76.5685	162.983	390.872	128.669	122.544	297.966	63.6179
RS01740	RSp0709	RS_RS20525	0.043318	0.918662	0.999938	-0.0151884	0.97786	0.999962	0.173297	0.647867	0.999864	0.128388	0.823166	0.999953	991	1467	1415	713	1161	2094	509	1634	1357	769	1352	2018	118.836	160.626	144.272	85.8884	144.832	245.649	62.7323	209.225	160.962	68.8254	194.214	208.451	538.284	1804.66	1382.2	1011.61	1369.83	1233.27	601.161	1688.94	1818.34	745.437	1273.46
RS01741	RSp0708	RS_RS20520	0.170901	0.709272	0.999938	-0.342225	0.586204	0.999962	0.429023	0.309649	0.999864	-0.0667895	0.919852	0.999953	87	84	126	175	91	96	140	96	57	226	47	71	38.903	34.2968	47.9054	78.609	42.3314	41.9951	64.3414	45.8376	25.212	75.4258	25.1762	27.3484	148.055	106.026	58.0586	88.8092	78.436	109.818	176.674	58.7132	63.9753	182.961	99.8143
RS01742	RSp0707	RS_RS20515	0.114967	0.478217	0.999938	-0.0750079	0.691142	0.999962	0.164455	0.378299	0.999864	-0.0107314	0.95135	0.999953	343	403	399	352	397	416	390	347	361	482	289	473	66.1743	70.9923	65.4514	68.2196	79.679	78.5151	77.332	71.4845	68.8926	69.405	66.7917	78.6079	412.438	383.241	367.705	350.133	376.306	347.756	376.801	361.024	426.201	368.014	435.454
RS01743	RSp0706	RS_RS20510	0.104907	0.443365	0.999938	-0.0975723	0.526187	0.999962	0.274271	0.0479672	0.999864	0.0863467	0.602502	0.999953	655	690	722	780	710	785	692	587	695	1025	529	857	51.4602	49.4982	48.2301	61.5595	58.0292	60.3343	55.8773	49.2442	54.0113	60.1038	49.7868	57.999	731.812	648.307	707.908	668.621	644.296	629.273	801.288	660.836	772.208	815.485	778.771
RS01744	RSp0705	RS_RS20505	0.0262278	0.899977	0.999938	0.0543017	0.742677	0.999962	0.20967	0.328118	0.999864	0.251639	0.137387	0.999953	496	536	434	524	451	578	463	382	489	769	428	618	67.6117	66.7138	50.3015	71.7533	63.955	77.0783	64.8665	55.602	65.9354	78.2374	69.8896	72.5668	489.638	421.896	498.082	506.314	500.497	378.261	601.161	534.665	556.855	547.838	494.684
RS01745	RSp0704	RS_RS20500	-0.049538	0.794113	0.999938	0.0732173	0.750635	0.999962	0.0271997	0.904252	0.999864	0.16417	0.417376	0.999953	343	373	412	423	290	332	368	273	325	512	320	395	56.2029	55.8064	57.4	69.6267	49.4334	53.219	61.9743	47.7655	52.6766	62.6156	62.8121	55.7533	389.172	301.512	331.036	350.133	348.293	359.087	400.253	399.75	355.919	442.244	318.09
RS01746	RSp0703	RS_RS20495	-0.0813647	0.786273	0.999938	-0.0904348	0.799849	0.999962	0.330928	0.286605	0.999864	0.335523	0.335398	0.999953	255	385	349	288	322	520	195	323	305	347	315	497	38.1274	52.5616	44.3684	43.2574	50.0854	76.0615	29.9662	51.5688	45.1094	38.7235	56.4205	64.0123	206.219	356.734	310.665	260.303	359.498	304.178	271.265	393.503	447.827	301.102	353.189
RS01747	RSp0702	RS_RS20490	0.217051	0.504521	0.999938	0.00264301	0.99455	0.999962	0.451287	0.136159	0.999864	0.251927	0.541337	0.999953	194	281	351	377	246	397	377	220	245	638	188	372	16.4577	21.7663	25.3178	32.1277	21.7101	32.9475	32.8707	19.9286	20.5591	40.3959	19.1053	27.1844	398.69	242.977	249.55	198.034	262.387	305.921	498.753	234.853	335.194	394.151	269.828
RS01748	RSp0701	RS_RS20485	0.0933967	0.878416	0.999938	-0.16754	0.78079	0.999962	0.279884	0.645608	0.999864	0.0335661	0.958378	0.999953	19	25	42	30	23	41	38	22	20	44	14	39	13.175	15.8288	24.7627	20.8973	16.5914	27.8129	27.082	16.2895	13.7182	22.7719	11.6293	23.2955	40.1862	24.2977	20.3714	19.3951	23.3441	36.6059	34.3967	17.489	35.1413	31.3648	25.2278
RS01749	RSp0700	RS_RS20480	0.101146	0.613735	0.999938	-0.0110895	0.963395	0.999962	0.169456	0.484716	0.999864	0.0724983	0.718147	0.999953	481	410	443	529	356	491	385	419	472	692	381	461	60.5632	47.1366	47.4262	66.9099	46.6307	60.4797	49.8223	56.3332	58.7862	65.0306	57.4669	50.0005	407.15	462.761	480.766	491.002	382.843	386.105	540.967	475.952	415.389	553.066	390.482
RS01750	prfH	RS_RS20475	0.455551	0.268876	0.999938	0.21344	0.675603	0.999962	0.388249	0.373606	0.999864	0.162645	0.744199	0.999953	121	91	141	205	87	130	206	122	100	323	98	152	27.8336	19.1133	27.5774	47.3706	20.8191	29.2544	48.7024	29.9661	22.7538	55.4542	27.0047	30.1188	217.852	134.742	101.857	123.516	84.9724	122.891	252.503	122.423	136.961	214.326	95.4269
RS01751	RSp0698	RS_RS20470	0.223012	0.680488	0.999938	0.216286	0.754788	0.999962	0.427164	0.466635	0.999864	0.437389	0.502801	0.999953	96	106	205	299	80	113	236	91	87	435	97	152	12.2486	12.349	22.2393	38.3229	10.6185	14.1045	30.9476	12.3978	10.9801	41.4241	14.8257	16.7059	249.578	100.504	88.6158	97.9963	98.9788	178.672	340.059	121.174	136.961	312.602	87.7489
RS01752	RSp0697	RS_RS20465	0.778214	0.475186	0.999938	-0.134128	0.892846	0.999962	1.35539	0.138446	0.999864	0.460663	0.691755	0.999953	19	11	57	138	29	31	104	9	16	168	28	25	3.44347	1.82031	8.78352	25.1243	5.46763	5.49629	19.3721	1.7417	2.86836	22.7248	6.07897	3.90295	109.983	9.93997	16.2972	19.3951	10.2714	49.6795	131.333	34.9781	22.5265	144.278	31.809
RS01753	RSp0696	RS_RS20460	0.558191	0.58746	0.999938	0.296705	0.805513	0.999962	0.62826	0.52719	0.999864	0.385699	0.753677	0.999953	36	41	132	237	18	32	220	30	14	372	31	43	4.1011	4.26474	12.7856	27.1217	2.13318	3.56625	25.7585	3.64927	1.5776	31.6293	4.23047	4.21964	232.657	33.1332	14.26	36.7486	38.2843	115.047	290.809	38.7257	38.7456	247.782	19.7435
RS01754	RSp0695	RS_RS20455	0.808945	0.489184	0.999938	0.37701	0.769845	0.999962	0.941818	0.382911	0.999864	0.530293	0.695889	0.999953	44	20	161	325	34	23	295	31	11	560	44	30	4.22737	1.75452	13.1521	31.3669	3.39825	2.16177	29.1299	3.18029	1.04539	40.1563	5.06407	2.48284	311.972	34.2377	11.2043	44.915	18.6752	140.323	437.777	54.9656	27.0318	339.785	37.2933
RS01755	RSp0694	RS_RS20450	0.370282	0.615134	0.999938	0.0245565	0.981164	0.999962	0.799587	0.310115	0.999864	0.472817	0.639884	0.999953	36	37	82	171	34	37	113	36	25	245	19	47	4.6553	4.36876	9.01592	22.2133	4.57385	4.68071	15.0184	4.9709	3.19783	23.6461	2.94326	5.23544	119.501	39.7599	25.4643	36.7486	34.5492	71.4687	191.527	23.7351	42.3498	178.779	37.2933
RS01756	RSp0693	RS_RS20445	0.538363	0.508835	0.999938	0.50724	0.684265	0.999962	0.332115	0.750799	0.999864	0.320781	0.768302	0.999953	20	11	31	53	5	13	48	18	13	103	11	12	5.28687	2.65504	6.96756	14.0739	1.37498	3.36183	13.0409	5.08075	3.39924	20.3214	3.48329	2.73249	50.7616	19.8799	13.2414	20.4159	10.2714	27.0186	80.5196	13.7414	10.8127	55.4111	5.4843
RS01757	RSp0692	RS_RS20440	0.151123	0.761988	0.999938	-0.116281	0.862442	0.999962	0.283092	0.562939	0.999864	0.0322115	0.962492	0.999953	99	103	164	215	76	112	195	90	71	295	69	80	15.2799	14.5155	21.5219	33.3346	12.2027	16.9109	30.9328	14.8325	10.8396	33.9825	12.7574	10.6362	206.219	99.3997	72.3186	101.059	96.1775	142.937	230.614	86.196	72.0848	224.781	83.3614
RS01759	RSp0690	RS_RS20430	-0.155721	0.594571	0.999938	0.264874	0.237253	0.999962	-0.46326	0.0297823	0.999864	-0.0276828	0.929404	0.999953	6496	4672	5829	3433	4120	3713	6278	3818	3508	5061	3531	6567	733.039	481.387	559.276	389.158	483.656	409.893	728.118	460.049	391.571	426.251	477.318	638.349	6639.19	4216.75	3573.15	6631.09	4362.54	5080.38	3956.41	4410.99	5917.26	3589.18	4519.07
RS01760	RSp0689	RS_RS20425	-0.0121619	0.949416	0.999938	-0.0970646	0.733322	0.999962	-0.0390048	0.869017	0.999864	-0.110185	0.657378	0.999953	480	632	648	407	511	634	445	557	536	507	435	651	107.822	129.627	123.764	91.8402	119.412	139.323	102.737	133.601	119.097	85.0009	117.054	125.967	470.602	615.174	545.955	489.982	590.138	564.777	396.344	543.409	586.59	425.516	560.496
RS01761	RSp0688	RS_RS20420	-0.211063	0.451016	0.999938	-0.211264	0.568305	0.999962	0.0796896	0.809047	0.999864	0.0930454	0.781885	0.999953	108	163	178	114	141	173	110	111	120	126	99	185	31.1288	42.898	43.6224	33.0077	42.2782	48.7809	32.586	34.1624	34.2129	27.1055	34.1825	45.9325	116.329	122.593	122.229	110.246	152.203	155.139	98.4997	123.673	166.696	119.186	154.657
RS01762	RSp0687	RS_RS20415	-0.351344	0.250006	0.999938	-0.049796	0.903708	0.999962	-0.144738	0.677973	0.999864	0.169586	0.647569	0.999953	411	705	783	371	429	750	356	370	584	467	381	806	50.945	79.792	82.5225	46.196	55.3191	90.9464	45.3533	48.9721	71.6049	43.2041	56.5736	86.0606	376.482	408.643	594.846	419.547	658.302	682.439	365.074	475.952	726.254	387.878	470.553
RS01763	RSp0686	RS_RS20410	-0.542157	0.166773	0.999938	-0.283473	0.638876	0.999962	-0.0874886	0.845127	0.999864	0.183122	0.740157	0.999953	1324	2843	2565	820	1969	2912	796	1233	2045	891	1250	2949	230.358	451.65	379.448	143.317	356.384	495.644	142.34	229.068	351.947	115.702	260.527	441.976	841.796	1361.78	2082.98	1351.53	2654.69	2235.58	696.534	1561.52	2657.23	857.304	2159.72
RS01764	RSp0685	RS_RS20405	-0.306996	0.567322	0.999938	0.0922855	0.847551	0.999962	-0.307511	0.528664	0.999864	0.108362	0.840343	0.999953	405	194	424	397	139	223	375	247	108	423	252	224	64.3777	28.1574	57.3056	63.3931	22.9855	34.6777	61.2648	41.9242	16.9814	50.1845	47.9855	30.6717	396.575	272.797	110.006	413.422	181.15	369.545	330.678	314.803	201.837	415.061	152.464
RS01765	RSp0684	RS_RS20400	-0.341828	0.464489	0.999938	0.0329337	0.93703	0.999962	-0.382489	0.372899	0.999864	0.00911061	0.984157	0.999953	729	382	647	609	226	410	471	554	200	486	429	463	148.425	71.0155	112.004	124.557	47.8681	81.6634	98.5597	120.441	40.279	73.8522	104.632	81.2026	498.098	611.86	203.714	744.16	356.697	563.905	379.928	535.914	417.191	636.705	247.891
RS01766	RSp0683	RS_RS20395	-0.180739	0.697748	0.999938	0.168302	0.671632	0.999962	-0.484505	0.268835	0.999864	-0.118606	0.783673	0.999953	568	277	434	405	166	276	380	443	179	367	311	357	119.721	53.3104	77.7789	85.7526	36.3988	56.9108	82.3198	99.7039	37.3202	57.7345	78.5255	64.8185	401.862	489.267	182.324	579.812	258.652	378.261	286.9	388.507	321.678	423.425	182.079
RS01767	RSp0682	RS_RS20390	-0.127174	0.779334	0.999938	0.272738	0.523859	0.999962	-0.257488	0.565474	0.999864	0.159732	0.706361	0.999953	1051	550	936	1023	325	612	807	909	336	1027	688	903	68.6034	32.7806	51.9481	67.0795	22.0691	39.0804	54.1397	63.3569	21.6946	50.0336	53.7973	50.7739	853.429	1003.94	342.24	1072.86	513.569	815.789	802.851	859.461	813.657	1069.54	356.48
RS01770	RSp0679	RS_RS20375	-0.868949	0.0975513	0.999938	-0.267613	0.545296	0.999962	-1.33002	0.000153813	0.129357	-0.712367	0.238077	0.999953	3380	1793	2690	1099	1124	638	1801	1581	431	690	1040	756	376.97	182.592	255.09	123.128	130.411	69.6105	206.444	188.282	47.5485	57.4364	138.948	72.6309	1904.62	1746.12	439.005	3450.29	1674.24	2344.52	539.403	1299.19	681.201	1149	1232.87
RS01774	RSp0675	RS_RS20355	0.115153	0.636649	0.999938	-0.335307	0.373914	0.999962	0.236026	0.479705	0.999864	-0.197131	0.509311	0.999953	239	242	208	317	249	174	242	184	241	328	129	223	51.0502	47.1982	37.7758	68.0188	55.3295	36.3591	53.1268	41.9666	50.9197	52.2903	33.0079	41.0311	255.923	203.217	245.476	243.97	225.97	181.286	256.412	161.149	200.936	331.421	273.118
RS01775	RSp0674	RS_RS20350	-0.125935	0.704326	0.999938	-0.111058	0.732096	0.999962	-0.184923	0.608147	0.999864	-0.155373	0.605351	0.999953	188	131	163	144	144	99	110	117	169	150	105	145	73.1307	46.529	53.9114	56.2698	58.2724	37.674	43.9779	48.5976	65.0277	43.5493	48.9283	48.5869	116.329	129.22	172.139	191.909	122.323	142.066	117.262	131.168	130.654	150.551	157.948
RS01776	RSp0673	RS_RS20345	0.139197	0.644779	0.999938	-0.0562281	0.869938	0.999962	0.183342	0.562231	0.999864	0.00269458	0.993655	0.999953	232	227	193	274	231	171	196	165	284	369	160	219	52.8586	47.2242	37.3883	62.7118	54.7517	38.1143	45.8969	40.142	64.0053	62.7484	43.6694	42.9815	207.276	182.233	289.275	236.824	211.964	168.213	288.464	199.875	197.332	286.465	253.375
RS01778	RSp0671	RS_RS20335	-0.0857468	0.690115	0.999938	0.147004	0.517507	0.999962	-0.108932	0.632793	0.999864	0.139267	0.534024	0.999953	339	368	473	389	298	303	374	316	289	553	292	395	62.384	61.8347	74.0092	71.9108	57.049	54.5483	70.7367	62.0937	52.6067	75.9534	64.3703	62.6153	395.517	349.003	294.367	346.05	343.625	412.252	432.304	364.771	355.919	406.697	326.865
RS01779	RSp0670	RS_RS20330	0.227436	0.186945	0.999938	0.0796214	0.756335	0.999962	0.180629	0.407523	0.999864	0.0475736	0.831937	0.999953	660	751	940	967	635	813	900	703	826	1382	685	824	30.6587	31.8537	37.1269	45.124	30.6861	36.9458	42.9687	34.87	37.9542	47.9144	38.1179	32.9721	951.779	776.422	841.341	673.725	701.255	819.275	1080.37	855.714	742.473	1010.99	696.507
RS01780	RSp0669	RS_RS20325	0.136346	0.402434	0.999938	0.0741422	0.699766	0.999962	0.127105	0.442835	0.999864	0.0793163	0.694029	0.999953	557	646	675	683	539	642	602	521	709	969	473	790	50.9566	53.9621	52.5049	62.7678	51.297	57.4573	56.6032	50.8944	64.1596	66.1633	51.8365	62.2561	636.635	575.414	722.168	568.583	603.21	588.309	757.51	590.88	711.837	714.072	591.208
RS01781	RSp0668	RS_RS20320	0.182255	0.618639	0.999938	0.125299	0.823095	0.999962	0.280821	0.458852	0.999864	0.239817	0.668053	0.999953	147	172	225	291	140	167	261	127	156	495	118	166	23.842	25.4721	31.0283	47.4121	23.6217	26.4976	43.5076	21.9946	25.0276	59.9209	22.9264	23.1922	276.016	140.264	158.897	150.057	160.607	196.103	386.963	147.408	149.576	304.239	153.561
RS01782	RSp0667	RS_RS20315	0.202942	0.317282	0.999938	-0.12613	0.618246	0.999962	0.258667	0.20457	0.999864	-0.0558702	0.830956	0.999953	384	497	465	564	446	451	473	368	535	718	300	523	45.0317	53.2174	46.365	66.4411	54.4101	51.7402	57.0095	46.081	62.0598	62.8434	42.1441	52.8321	500.213	406.434	544.936	391.985	464.08	405.28	561.292	374.765	471.254	589.658	489.2
RS01784	RSp0665	RS_RS20305	0.292911	0.291764	0.999938	0.265873	0.181671	0.999962	0.0917421	0.61694	0.999864	0.080323	0.789802	0.999953	378	387	403	386	334	415	299	520	447	525	405	576	55.8205	52.1824	50.6009	57.2612	51.3105	59.9535	45.3809	81.996	65.2949	57.8642	71.645	73.2713	316.202	574.309	455.302	385.861	361.366	351.242	410.416	505.933	519.011	403.56	366.352
RS01785	RSp0664	RS_RS20300	0.132113	0.688521	0.999938	0.0765061	0.81586	0.999962	0.169661	0.487916	0.999864	0.1286	0.746886	0.999953	471	560	496	408	504	654	305	646	528	511	553	717	141.733	153.868	126.906	123.333	157.775	192.527	94.3299	207.572	157.164	114.768	199.344	185.857	322.547	713.469	537.806	480.795	522.907	432.298	399.471	690.817	646.06	426.561	552.818
RS01786	RSp0663	RS_RS20295	0.342814	0.539732	0.999938	0.27798	0.665558	0.999962	0.223545	0.675637	0.999864	0.175194	0.792416	0.999953	149	149	287	363	127	124	396	132	120	551	159	169	13.4258	12.2588	21.988	32.8572	11.9046	10.9305	36.6731	12.7003	10.6956	37.0555	17.1624	13.1174	418.783	145.786	122.229	152.098	139.131	250.14	430.741	198.626	152.279	379.514	139.301
RS01787	RSp0662	RS_RS20290	-0.114835	0.670295	0.999938	-0.329312	0.24959	0.999962	0.372868	0.176563	0.999864	0.1739	0.549425	0.999953	153	198	166	180	231	196	142	156	124	257	119	177	24.5653	29.0273	22.6616	29.0318	38.5834	30.7859	23.4325	26.745	19.6935	30.7973	22.8879	24.4801	150.17	172.293	126.303	156.182	184.885	144.681	200.908	148.657	159.488	188.189	253.375
RS01788	RSp0661	RS_RS20285	-0.164259	0.559856	0.999938	-0.282509	0.592288	0.999962	0.103345	0.794326	0.999864	-0.0027084	0.99527	0.999953	141	180	179	97	161	230	103	132	160	100	130	201	31.6728	36.9191	34.1878	21.8882	37.6228	50.5429	23.7796	31.6613	35.5515	16.7655	34.9816	38.8932	108.926	145.786	162.972	143.932	168.077	156.011	78.1744	162.398	181.113	101.413	176.595
RS01789	RSp0660	RS_RS20280	0.0402741	0.884711	0.999938	0.0951339	0.794414	0.999962	-0.142873	0.658775	0.999864	-0.0757542	0.818184	0.999953	132	205	189	111	158	161	134	163	180	173	170	153	22.5561	31.9855	27.4601	19.0539	28.0869	26.9141	23.5339	29.7416	30.4251	22.064	34.799	22.5211	141.709	180.024	183.343	134.745	191.421	164.727	135.242	212.367	137.862	116.05	173.304
RS01886	RSp0821	RS_RS21045	-0.216654	0.305045	0.999938	-0.353009	0.0377158	0.999962	0.0841202	0.690751	0.999864	-0.0378068	0.833584	0.999953	377	518	605	444	480	509	343	364	429	477	342	425	61.5632	77.236	84.0012	72.8339	81.5415	81.3133	57.5669	63.4699	69.2958	58.1361	66.9013	59.783	362.734	402.016	436.968	384.84	483.689	527.299	372.892	427.232	382.95	464.199	526.493
RS01887	RSp0820	RS_RS21040	0.460653	0.550047	0.999938	0.188515	0.85501	0.999962	0.45402	0.582822	0.999864	0.200445	0.837908	0.999953	83	57	195	306	36	70	282	64	54	463	61	58	7.24677	4.54414	14.4761	26.8385	3.26984	5.97901	25.3055	5.96669	4.6637	30.1714	6.38007	4.36219	298.224	70.6842	55.0029	84.726	53.2244	169.956	361.947	76.2022	52.2615	319.921	39.487
RS01888	RSp0819	RS_RS21035	1.17671	0.20573	0.999938	1.07915	0.220492	0.999962	-0.0533139	0.94014	0.999864	-0.131199	0.90316	0.999953	250	99	287	375	55	133	357	856	28	562	565	108	29.1745	10.5489	28.4771	43.9608	6.67704	15.1838	42.8184	106.666	3.23215	48.9494	78.9843	10.8567	377.539	945.401	28.52	255.199	92.4425	250.14	439.34	705.808	97.3145	392.06	60.3274
RS01889	RSp0818	RS_RS21030	1.6006	0.0696165	0.999938	1.20797	0.193632	0.999962	0.316983	0.667261	0.999864	-0.0565372	0.957148	0.999953	305	137	344	660	78	161	596	1410	53	884	1057	177	13.8454	5.67855	13.2775	30.0969	3.68349	7.14985	27.8069	68.3459	2.37986	29.9507	57.4792	6.92133	630.289	1557.26	53.9843	311.343	127.925	299.82	691.062	1320.42	159.488	690.025	85.5552
RS01890	RSp0817	RS_RS21025	1.63875	0.0539875	0.999938	1.1704	0.253415	0.999962	0.426143	0.61824	0.999864	-0.0222135	0.982669	0.999953	134	53	193	360	38	67	380	598	41	636	430	67	13.0313	4.70618	15.9584	35.1686	3.84436	6.37414	37.9809	62.0969	3.94399	46.1623	50.0933	5.61263	401.862	660.456	41.7615	136.787	49.4894	168.213	497.189	537.163	60.371	376.378	41.6807
RS01891	RSp0816	RS_RS21020	1.19241	0.155382	0.999938	0.631556	0.656212	0.999962	0.375286	NA	1	-0.165063	0.875756	0.999953	56	21	73	163	3	12	113	164	20	201	94	15	13.0702	4.47531	14.4866	38.2166	0.728404	2.73993	27.1063	40.8718	4.61735	35.0137	26.2815	3.01574	119.501	181.128	20.3714	57.1645	19.609	63.6246	157.131	117.426	13.5159	170.415	3.29058
RS01892	RSp0815	RS_RS21015	-0.0385708	0.859003	0.999938	0.023077	0.909305	0.999962	-0.104977	0.60557	0.999864	-0.028457	0.899247	0.999953	462	483	443	354	418	404	330	440	431	479	371	470	106.274	101.448	86.644	81.8009	100.027	90.9138	78.0184	108.075	98.0688	82.237	102.232	93.1303	348.986	485.954	439.005	471.607	451.007	386.105	374.455	463.46	423.498	370.105	458.488
RS01894	RSp0813	RS_RS21005	0.371324	0.508522	0.999938	0.131406	0.874309	0.999962	0.485826	0.468683	0.999864	0.264719	0.718899	0.999953	149	108	291	472	98	121	349	157	111	665	116	142	10.7366	7.10581	17.8288	34.1658	7.34621	8.5296	25.8466	12.08	7.91174	35.7642	10.013	8.81408	369.079	173.397	113.062	152.098	100.846	253.627	519.86	144.909	127.951	493.473	107.492
RS01895	RSp0812	RS_RS21000	0.845914	0.235688	0.999938	0.0868178	0.922989	0.999962	0.852053	0.271995	0.999864	0.111021	0.896101	0.999953	31	30	69	141	41	28	127	45	31	190	39	41	7.72516	6.82618	14.6199	35.2968	10.6289	6.82603	32.5274	11.9742	7.64148	35.3385	11.6423	8.80115	134.307	49.6998	31.5757	31.6446	28.0129	60.1383	148.531	48.7195	36.9435	147.415	44.9713
RS01896	RSp0811	RS_RS20995	0.601194	0.000849543	0.614341	0.138708	0.688476	0.999962	0.460242	0.0873466	0.999864	0.0135422	0.962767	0.999953	378	387	388	617	344	490	494	562	494	937	420	463	27.6966	25.8914	24.1722	45.414	26.2211	35.1232	37.2015	43.9701	35.8039	51.2415	36.8648	29.223	522.421	620.696	503.175	385.861	361.366	338.169	732.494	524.671	417.191	645.069	377.32
RS01898	RSp0809	RS_RS25205	-0.177136	0.863093	0.999938	0.299461	0.792977	0.999962	0.239062	0.822098	0.999864	0.734463	0.50853	0.999953	16	10	58	64	8	16	44	7	13	103	10	22	7.89215	4.50387	24.3251	31.7122	4.1051	7.72076	22.3063	3.68689	6.34291	37.9193	5.90887	9.34776	46.5314	7.73109	13.2414	16.3327	9.33762	50.551	80.5196	12.4922	19.8233	66.9116	8.77489
RS01899	RSp0808	RS_RS20980	0.325649	0.347392	0.999938	0.0468886	0.911202	0.999962	0.503986	0.136771	0.999864	0.240191	0.581406	0.999953	170	179	230	348	198	198	294	137	212	483	174	236	14.682	14.1157	16.8895	30.1917	17.7894	16.7289	26.0966	12.6341	18.111	31.1338	18.0018	17.5573	310.915	151.308	215.937	173.535	167.143	200.461	377.582	217.364	212.65	363.832	217.178
RS01900	RSp0807	RS_RS20975	0.317237	0.387835	0.999938	-0.0739865	0.879758	0.999962	0.439711	0.30647	0.999864	0.0656477	0.884124	0.999953	91	68	78	132	91	71	109	70	85	180	62	84	38.531	26.2899	28.0811	56.1453	40.0837	29.4098	47.4345	31.6485	35.6006	56.8839	31.4477	30.6378	115.271	77.3109	86.5786	92.8924	63.4958	67.9824	140.714	77.4515	75.689	138.005	99.8143
RS01901	RSp0806	RS_RS20970	0.252442	0.679961	0.999938	0.247741	0.769078	0.999962	0.201912	0.775649	0.999864	0.214542	0.778904	0.999953	63	62	131	177	36	52	159	54	53	259	53	67	16.8397	15.132	29.7726	47.5268	10.0105	13.5976	43.6808	15.4126	14.0133	51.6704	16.9707	15.4269	168.148	59.6398	53.9843	64.3101	57.8933	114.176	202.472	66.2085	60.371	185.052	39.487
RS01902	RSp0805	RS_RS20965	0.29709	0.482771	0.999938	0.184122	0.783729	0.999962	0.287686	0.561317	0.999864	0.190367	0.761957	0.999953	99	115	137	218	76	95	195	84	102	340	93	90	19.7365	20.9336	23.2224	43.6579	15.7619	18.5278	39.9549	17.8814	20.1143	50.5898	22.21	15.4557	206.219	92.773	103.894	101.059	107.383	119.405	265.793	116.177	81.0954	227.918	83.3614
RS01904	RSp0803	RS_RS20955	-0.204042	0.570804	0.999938	-0.355315	0.299191	0.999962	0.0348066	0.913302	0.999864	-0.103611	0.787899	0.999953	572	1073	911	531	868	959	420	584	959	629	508	905	40.9701	70.1748	55.4804	38.2064	64.6768	67.1976	30.9186	44.6653	67.9452	33.6256	43.5876	55.8379	444.164	644.993	976.811	583.895	1001.93	794	491.717	634.602	815.459	555.157	952.075
RS01905	RSp0802	RS_RS20950	0.12979	0.507706	0.999938	0.144163	0.637842	0.999962	-0.00199552	0.992566	0.999864	0.0258221	0.929864	0.999953	897	969	882	672	829	1004	728	937	1009	854	920	1216	104.934	103.504	87.729	78.9703	100.887	114.901	87.5295	117.044	116.758	74.5641	128.926	122.537	769.884	1034.86	1027.74	915.653	904.816	768.724	667.609	1149.28	1095.69	702.571	909.298
RS01906	RSp0801	RS_RS20945	-0.407876	0.196643	0.999938	-0.0348253	0.948626	0.999962	-0.239823	0.510572	0.999864	0.146588	0.770778	0.999953	1570	2436	2595	874	1806	2359	895	1575	1906	992	1400	2937	415.019	587.972	583.253	232.087	496.643	610.044	243.159	444.566	498.381	195.717	443.328	668.778	946.492	1739.49	1941.4	1602.65	2274.64	2261.72	775.49	1748.9	2646.41	913.761	1980.93
RS01908	RSp0799	RS_RS20935	0.299984	0.398052	0.999938	0.331958	0.418083	0.999962	0.125299	0.718026	0.999864	0.174127	0.678845	0.999953	341	291	459	506	239	337	526	402	251	846	294	442	31.1365	24.2616	35.6352	46.4127	22.7024	30.103	49.3629	39.1948	22.6704	57.6547	32.1582	34.7654	556.262	443.985	255.662	348.091	271.725	400.05	661.355	367.27	398.269	529.02	262.15
RS01909	RSp0798	RS_RS20930	0.216022	0.274976	0.999938	0.15464	0.492021	0.999962	0.203948	0.366842	0.999864	0.157871	0.429344	0.999953	391	431	504	534	353	502	438	510	408	733	437	558	60.1539	60.5445	65.9277	82.5275	56.4962	75.5536	69.2564	83.7807	62.0893	84.1664	80.5373	73.9487	463.199	563.265	415.577	399.131	402.452	439.271	573.018	545.908	502.791	558.293	387.192
RS01910	RSp0797	RS_RS20925	0.252855	0.287601	0.999938	0.113306	0.742093	0.999962	0.222595	0.405743	0.999864	0.0987333	0.765966	0.999953	207	254	304	334	231	242	319	236	248	523	186	306	23.6376	26.4836	29.516	38.3134	27.4412	27.0342	37.4389	28.7761	28.0127	44.5741	25.4434	30.0998	337.353	260.648	252.606	211.305	237.176	264.957	408.852	232.354	275.724	349.195	253.375
RS01911	RSp0796	RS_RS20920	-0.0151598	0.971778	0.999938	-0.158275	0.752871	0.999962	0.19481	0.583852	0.999864	0.0674284	0.905381	0.999953	141	121	182	198	146	116	199	84	106	293	81	115	35.137	27.5323	38.5628	49.5658	37.8492	28.2793	50.9681	22.3518	26.1289	54.4956	24.1802	24.6861	210.449	92.773	107.969	143.932	112.985	158.626	229.051	101.187	103.622	207.008	160.142
RS01912	RSp0795	RS_RS20915	4.08935e-05	0.999938	0.999938	-0.0522805	0.936539	0.999962	0.064261	0.891457	0.999864	0.0281186	0.968241	0.999953	97	136	192	208	83	109	213	86	72	309	65	90	15.9487	20.4176	26.8415	34.3549	14.1968	17.5326	35.9942	15.0987	11.71	37.9193	12.8025	12.7469	225.254	94.9819	73.3372	99.0171	126.992	167.341	241.559	81.1991	81.0954	217.463	91.0395
RS01913	RSp0794	RS_RS20910	-0.0437431	0.761059	0.999938	-0.0517529	0.774462	0.999962	-0.0401443	0.807213	0.999864	-0.0340509	0.837427	0.999953	751	820	922	687	665	852	657	750	730	868	661	812	90.7386	90.4641	94.7182	83.3834	83.5856	100.706	81.5862	96.761	87.2458	78.2744	95.6715	84.5118	694.799	828.331	743.558	766.617	765.685	803.587	678.554	825.733	731.661	718.254	729.413
RS01914	RSp0793	RS_RS20905	0.138395	0.832591	0.999938	0.0199671	0.978315	0.999962	0.206852	0.733583	0.999864	0.102813	0.893578	0.999953	109	304	365	156	142	510	126	467	134	127	370	321	70.4761	179.473	200.659	101.324	95.5129	322.589	83.7308	322.418	85.7018	61.2869	286.58	178.785	133.249	515.774	136.489	111.267	283.864	318.123	99.2815	462.21	289.24	163.097	155.754
RS01915	RSp0792	RS_RS20900	0.395084	0.659001	0.999938	0.323065	0.730126	0.999962	0.410621	0.607252	0.999864	0.354822	0.725358	0.999953	151	442	706	228	113	1215	159	1169	94	225	909	766	23.9231	63.9401	95.1033	36.2866	18.6242	188.313	25.8903	197.761	14.7312	26.6055	172.517	104.539	168.148	1291.09	95.7458	154.14	412.723	615.328	175.892	1135.54	690.212	238.372	123.945
RS01916	RSp0791	RS_RS20895	0.105331	0.921192	0.999938	0.165287	0.887617	0.999962	0.18616	0.839441	0.999864	0.261827	0.838195	0.999953	45	203	271	46	52	433	31	406	26	23	298	247	20.7027	85.2747	106.007	21.259	24.8872	194.88	14.658	199.447	11.832	7.8975	164.232	97.8859	32.7835	448.403	26.4829	45.9358	189.554	236.195	17.9801	372.267	222.562	48.0927	57.0368
RS01917	RSp0790	RS_RS20890	0.426009	0.622771	0.999938	0.320563	0.692801	0.999962	0.452809	0.558171	0.999864	0.364048	0.684635	0.999953	94	273	453	226	72	711	169	694	56	281	547	439	14.6978	38.9762	60.2247	35.4981	11.7116	108.758	27.1589	115.87	8.66131	32.7929	102.457	59.1289	178.723	766.482	57.04	95.9547	254.917	394.821	219.67	683.322	395.565	236.281	78.974
RS01918	RSp0789	RS_RS20885	0.44259	0.697582	0.999938	0.333346	0.687582	0.999962	0.496992	0.649317	0.999864	0.404331	0.640897	0.999953	152	624	1022	475	129	1671	398	1518	114	619	1165	1120	10.4043	39.0001	59.4801	32.6614	9.18582	111.895	27.9996	110.95	7.71871	31.6234	95.5267	66.0386	420.898	1676.54	116.117	155.161	582.668	890.744	483.9	1455.34	1009.19	496.609	141.495
RS01919	RSp0788	RS_RS20880	0.436314	0.720986	0.999938	0.315612	0.739323	0.999962	0.529721	0.641231	0.999864	0.425254	0.671836	0.999953	254	885	1347	416	207	2610	251	2343	201	460	1842	1633	20.8813	66.4321	94.1548	34.3549	17.7032	209.908	21.2079	205.676	16.3452	28.2248	181.402	115.643	265.441	2587.7	204.733	259.282	826.38	1174	359.602	2301.06	1471.43	434.925	227.05
RS01920	RSp0787	RS_RS20875	0.525835	0.645504	0.999938	0.205792	0.812812	0.999962	0.589056	0.581448	0.999864	0.285731	0.754871	0.999953	228	710	1131	464	176	2163	339	1978	163	542	1337	1364	19.4802	55.3896	82.1623	39.8243	15.6434	180.792	29.7686	180.456	13.7758	34.5626	136.842	100.388	358.504	2184.58	166.027	232.741	662.971	985.745	423.705	1670.2	1229.05	485.109	193.048
RS01921	RSp0786	RS_RS20870	0.591784	0.517352	0.999938	0.352793	0.711482	0.999962	0.65941	0.417855	0.999864	0.436748	0.671563	0.999953	134	422	587	269	94	1268	152	1198	86	229	910	915	20.7488	59.6639	77.2819	41.8419	15.1417	192.076	24.1898	198.076	13.1722	26.465	168.795	122.045	160.745	1323.12	87.5972	136.787	394.048	511.611	179.019	1136.79	824.47	281.238	103.105
RS01922	RSp0785	RS_RS20865	0.504551	0.661176	0.999938	0.349401	0.699048	0.999962	0.563203	0.480129	0.999864	0.423709	0.662391	0.999953	174	658	831	385	134	1699	267	1589	112	409	1333	1021	20.607	71.1545	83.6792	45.8034	16.5093	196.845	32.4995	200.945	13.1206	36.1524	189.115	104.16	282.361	1754.96	114.08	177.618	614.416	724.274	319.733	1665.21	919.982	402.515	146.979
RS01923	RSp0784	RS_RS20860	0.721082	0.452663	0.999938	0.373022	0.702544	0.999962	0.763783	0.389473	0.999864	0.431855	0.675669	0.999953	50	188	259	100	50	611	81	561	40	130	430	415	7.33837	25.1941	32.3206	14.7435	7.6341	87.7274	12.2184	87.9183	5.8071	14.2404	75.6009	52.4671	85.6601	619.591	40.7429	51.0398	175.547	225.736	101.627	537.163	373.94	104.549	54.843
RS01924	RSp0783	RS_RS20855	0.443527	0.615905	0.999938	0.538909	0.556196	0.999962	0.559441	0.545407	0.999864	0.670961	0.44475	0.999953	16	37	44	25	10	95	24	77	11	52	57	92	8.50599	17.9604	19.8888	13.3511	5.53048	49.4075	13.1134	43.7102	5.78452	20.6327	36.3002	42.131	25.3808	85.0419	11.2043	16.3327	34.5492	38.349	40.6507	71.2054	82.8975	26.1373	10.9686
RS01925	RSp0782	RS_RS20850	0.527202	0.659518	0.999938	0.338604	0.713214	0.999962	0.571931	0.602271	0.999864	0.399494	0.688645	0.999953	300	993	1375	471	256	2853	337	2670	196	536	2039	1871	22.0489	66.6386	85.925	34.7743	19.5733	205.132	25.4563	209.539	14.2493	29.4022	179.52	118.454	356.388	2948.86	199.64	306.239	927.226	1198.41	419.015	2547.15	1685.88	492.427	280.796
RS01927	RSp0780	RS_RS20840	0.282062	0.800328	0.999938	0.276272	0.759316	0.999962	0.428519	0.679668	0.999864	0.438831	0.650304	0.999953	654	1529	2149	771	374	4143	425	3644	345	770	2939	2563	46.7036	99.6989	130.485	55.3092	27.7845	289.435	31.1932	277.867	24.3703	41.0404	251.421	157.663	449.451	4024.58	351.407	667.6	1427.72	1873	601.943	3671.45	2309.42	806.075	410.226
RS01928	RSp0779	RS_RS20835	0.314	0.795545	0.999938	0.25426	0.815627	0.999962	0.371196	0.65667	0.999864	0.327411	0.777325	0.999953	238	521	787	185	110	1521	81	1394	132	124	1066	881	61.5535	123.034	173.062	48.0638	29.5955	384.83	21.5308	384.968	33.7691	23.9357	330.264	196.273	85.6601	1539.59	134.452	242.949	486.49	685.925	96.9363	1331.67	793.834	193.416	120.655
RS01929	RSp0778	RS_RS20830	0.447916	0.143978	0.999938	0.16603	0.762437	0.999962	0.48797	0.375253	0.999864	0.222792	0.351459	0.999953	112	80	115	186	50	161	134	119	119	212	121	163	22.4216	14.6234	19.5748	37.4053	10.413	31.5311	27.5711	25.438	23.5649	31.6762	29.0177	28.1091	141.709	131.428	121.21	114.329	74.701	100.23	165.73	151.155	146.873	194.462	54.843
RS01935	RSp0773	RS_RS20820	-0.0790142	0.782415	0.999938	0.133699	0.700618	0.999962	-0.0909596	0.777114	0.999864	0.135535	0.680703	0.999953	116	129	156	91	132	117	93	105	138	134	121	154	59.0442	59.9542	67.5141	46.5298	69.8958	58.2599	48.6521	57.0684	69.4813	50.9064	73.7791	67.5227	98.3505	115.966	140.563	118.412	120.455	135.965	104.754	151.155	138.763	95.1399	144.786
RS01939	RSp0769	RS_RS20800	-0.0723265	0.716186	0.999938	-0.186615	0.552086	0.999962	-0.0668612	0.802514	0.999864	-0.167837	0.503925	0.999953	592	672	594	388	639	585	439	527	606	503	465	580	56.8774	58.9519	48.5238	37.4473	63.867	54.9842	43.3493	54.0649	57.5917	36.069	53.518	48.0016	464.257	582.04	617.255	604.311	627.488	517.712	393.217	580.886	522.615	405.651	700.894
RS01940	RSp0768	RS_RS20795	-0.0063738	0.98512	0.999938	-0.084601	0.820321	0.999962	0.0947797	0.791837	0.999864	0.0300783	0.933718	0.999953	227	183	178	138	180	260	128	163	235	190	159	250	10.7856	7.93925	7.19099	6.5867	8.89709	12.0852	6.25068	8.26975	11.0447	6.73782	9.0499	10.2322	135.364	180.024	239.364	231.72	170.878	155.139	148.531	198.626	225.265	144.278	197.435
RS01941	RSp0767	RS_RS20790	-0.18399	0.361429	0.999938	-0.0997643	0.696661	0.999962	-0.121726	0.567875	0.999864	-0.0238251	0.92245	0.999953	1745	1906	1700	1168	1659	1652	1139	1338	1724	1492	1263	1847	335.308	334.412	277.746	225.456	331.629	310.543	224.942	274.531	327.684	213.976	290.723	305.72	1204.53	1477.74	1756.02	1781.29	1779.75	1481.67	1166.36	1577.76	1664.26	1221.14	1819.69
RS01942	RSp0766	RS_RS20785	0.160974	0.527608	0.999938	0.0318998	0.879329	0.999962	0.167816	0.466671	0.999864	0.0531078	0.826065	0.999953	1370	1220	1056	1058	1264	1439	927	1324	1397	1447	1167	1619	231.623	188.335	151.801	179.687	222.313	238.005	161.079	239.021	233.629	182.59	236.353	235.786	980.333	1462.28	1422.95	1398.49	1139.19	920.377	1131.18	1457.84	1458.82	1106.13	1386.43
RS01943	RSp0765	RS_RS20780	0.0355621	0.894427	0.999938	-0.087292	0.766156	0.999962	0.0484642	0.815631	0.999864	-0.0601198	0.861259	0.999953	333	322	315	291	313	311	220	297	370	275	269	397	177.031	156.304	142.386	155.406	173.104	161.744	120.206	168.596	194.57	109.115	171.311	181.805	232.657	328.019	376.872	339.925	300.671	274.544	214.98	336.039	357.721	304.239	343.317
RS01944	RSp0764	RS_RS20775	0.0374418	0.851123	0.999938	0.0663024	0.676719	0.999962	0.0243659	0.890563	0.999864	0.0677507	0.724425	0.999953	1354	1370	1199	1134	1182	1334	1000	1265	1324	1566	1035	1669	130.612	120.669	98.3412	109.888	118.615	125.888	99.1436	130.3	126.335	112.747	119.601	138.686	1057.53	1397.12	1348.59	1382.16	1279.25	1045.01	1224.21	1292.94	1503.87	1185.59	1296.49
RS01945	RSp0763	RS_RS20770	0.0479359	0.785138	0.999938	-0.0511051	0.813375	0.999962	0.0946921	0.623064	0.999864	0.00967531	0.96086	0.999953	5454	5427	4948	4231	5569	5632	4154	4898	5546	5493	4546	6358	198.594	180.436	153.191	154.762	210.954	200.622	155.46	190.44	199.757	149.283	198.294	199.426	4392.99	5409.55	5649	5567.42	5067.53	4312.52	4294.12	5678.94	5728.94	4423.48	6108.42
RS01946	RSp0762	RS_RS20765	0.0213554	0.915331	0.999938	0.0554724	0.79995	0.999962	-0.0374853	0.856442	0.999864	0.0106189	0.960193	0.999953	1197	1177	1049	861	1009	1183	867	1064	1169	1177	961	1352	174.079	156.293	129.711	125.784	152.651	168.306	129.589	165.227	168.165	127.754	167.419	169.37	916.881	1175.12	1190.71	1221.89	1099.04	914.276	920.113	1200.5	1218.23	900.17	1106.73
RS01947	RSp0761	RS_RS20760	-0.0322964	0.830146	0.999938	0.130664	0.630643	0.999962	-0.0560536	0.780209	0.999864	0.120702	0.612444	0.999953	1356	1513	1348	998	1329	1367	1124	1203	1341	1341	1229	1864	233.379	237.767	197.262	172.546	237.95	230.163	198.824	221.083	228.297	172.258	253.386	276.349	1188.67	1328.64	1365.91	1384.2	1412.78	1174.88	1048.32	1535.29	1679.58	1043.4	1457.73
RS01948	RSp0760	RS_RS20755	0.0728474	0.726508	0.999938	-0.0338648	0.841495	0.999962	0.00297634	0.98699	0.999864	-0.0889557	0.662324	0.999953	1142	1132	1019	913	1007	1097	851	1143	1089	1189	922	1136	164.085	148.511	124.488	131.778	150.519	154.196	125.67	175.362	154.775	127.507	158.695	140.602	899.96	1262.38	1109.23	1165.75	1057.02	888.129	929.494	1151.78	1023.6	954.535	1104.54
RS01949	RSp0759	RS_RS20750	-0.00928607	0.949214	0.999938	0.00382376	0.98587	0.999962	0.00108391	0.995004	0.999864	0.0285153	0.886535	0.999953	848	891	908	697	849	863	717	733	888	912	684	1086	112.704	108.127	102.608	93.0568	117.384	112.207	97.9407	104.024	116.742	90.4665	108.9	124.332	758.251	809.555	904.492	865.634	831.982	791.385	712.951	854.465	978.551	728.709	931.235
RS01950	RSp0758	RS_RS20745	0.327153	0.1383	0.999938	0.150335	0.520617	0.999962	0.254678	0.278704	0.999864	0.0930458	0.693985	0.999953	245	223	293	287	288	248	279	238	331	431	217	393	26.1659	21.7463	26.6065	30.7909	31.9978	25.9111	30.6248	27.1414	34.9677	34.3554	27.7625	36.1552	295.052	262.857	337.147	250.095	208.229	255.37	336.932	271.08	354.117	300.057	315.896
RS01951	RSp0757	RS_RS20740	0.434707	0.362799	0.999938	-0.466546	0.353722	0.999962	0.320849	0.533119	0.999864	-0.566243	0.264471	0.999953	29	30	35	32	29	46	30	32	51	39	21	27	5.48434	5.18034	5.62789	6.07921	5.70535	8.51038	5.83106	6.46195	9.5404	5.50477	4.75746	4.39845	31.726	35.3421	51.9472	29.6031	28.0129	30.5049	30.488	26.2336	24.3286	33.4558	31.809
RS01952	RSp0756	RS_RS20735	0.107146	0.798877	0.999938	-0.208679	0.606793	0.999962	0.342247	0.456805	0.999864	0.039677	0.914274	0.999953	65	80	50	63	97	65	50	60	78	86	61	70	24.6825	27.7381	16.1435	24.0319	38.3183	24.1465	19.514	24.3285	29.2982	24.3738	27.7482	22.8973	52.8766	66.2664	79.4486	66.3517	74.701	43.5785	67.23	76.2022	63.0742	65.8661	106.396
RS01953	RSp0755	RS_RS20730	0.23029	0.185092	0.999938	-0.0431775	0.852491	0.999962	0.189086	0.364194	0.999864	-0.0698658	0.734877	0.999953	438	509	475	427	553	491	445	470	567	565	389	643	18.9139	20.0695	17.4402	18.5228	24.8422	20.7421	19.75	21.6717	24.2192	18.2098	20.1227	23.9182	470.602	519.087	577.53	447.108	475.285	413.995	441.685	485.945	579.382	446.426	606.564
RS01954	RSp0754	RS_RS20725	0.018236	0.939587	0.999938	0.0141515	0.942887	0.999962	0.0192982	0.934102	0.999864	0.0297779	0.890914	0.999953	494	434	405	368	417	453	334	413	460	496	375	512	110.449	88.6	76.9909	82.6517	96.9901	99.0823	76.7501	98.5985	101.733	82.7681	100.437	98.6082	353.216	456.134	468.543	504.273	405.253	352.986	387.745	468.456	461.343	384.741	457.391
RS01955	RSp0753	RS_RS20720	0.0741656	0.72452	0.999938	-0.0736034	0.834256	0.999962	0.110794	0.697825	0.999864	-0.022731	0.936842	0.999953	1176	1189	1061	786	1455	1123	885	1024	1314	1056	905	1585	152.485	140.771	116.973	102.38	196.265	142.451	117.941	141.778	168.533	102.196	140.572	177.035	935.916	1130.95	1338.4	1200.46	1110.24	924.735	825.522	1130.54	1428.18	821.758	1595.93
RS01956	RSp0752	RS_RS20715	0.0816821	0.723632	0.999938	-0.230367	0.478793	0.999962	0.1682	0.568695	0.999864	-0.130258	0.606603	0.999953	950	1099	918	711	1347	964	744	865	1194	963	796	1091	49.0862	51.8495	40.3301	36.9043	72.4039	48.7279	39.5101	47.7243	61.0254	37.1373	49.2695	48.5591	786.804	955.341	1216.18	969.755	1026.2	800.101	752.819	994.377	983.056	743.346	1477.47
RS01957	RSp0751	RS_RS20710	-0.0560989	0.806102	0.999938	-0.0952593	0.682808	0.999962	0.108381	0.650643	0.999864	0.0830829	0.705825	0.999953	876	842	714	648	876	875	582	682	830	852	677	951	110.882	97.3146	76.843	82.3951	115.35	108.35	75.7143	92.1779	103.921	80.4902	102.653	103.692	615.484	753.229	845.415	894.217	786.228	622.3	666.046	845.72	856.908	677.48	960.85
RS01958	RSp0750	RS_RS20705	-0.00289952	0.987779	0.999938	0.0116025	0.935827	0.999962	0.0104129	0.954245	0.999864	0.0390902	0.806015	0.999953	2857	2703	2432	2222	2489	2658	2072	2313	2747	3051	2158	3044	148.745	128.496	107.658	116.211	134.808	135.379	110.872	128.586	141.469	118.556	134.59	136.517	2191.21	2554.57	2798.02	2916.41	2523.96	2119.66	2385.1	2695.81	2742.83	2323.09	2730.09
RS01959	RSp0749	RS_RS20700	-0.0458217	0.807741	0.999938	-0.0695192	0.739966	0.999962	0.00264295	0.988748	0.999864	-0.0071581	0.972553	0.999953	5927	5900	5297	4412	5644	5610	4123	4889	5802	5489	4619	6303	313.007	284.5	237.848	234.059	310.073	289.832	223.785	275.693	303.086	216.352	292.211	286.732	4360.21	5399.61	5909.76	6050.25	5509.2	4616.7	4290.99	5770.13	5679.38	4612.72	6190.68
RS01960	RSp0748	RS_RS20695	-0.0146094	0.937994	0.999938	0.00480652	0.978068	0.999962	-0.0685679	0.699379	0.999864	-0.0347583	0.853576	0.999953	1511	1540	1372	1152	1311	1390	1104	1363	1434	1509	1138	1633	198.614	184.832	153.338	152.114	179.27	178.741	149.147	191.306	186.451	148.041	179.191	184.902	1167.52	1505.35	1460.63	1542.42	1437.99	1195.79	1179.65	1421.61	1471.43	1204.41	1437.98
RS01961	RSp0747	RS_RS20690	0.0666261	0.770934	0.999938	-0.00873097	0.962363	0.999962	0.0957796	0.633976	0.999864	0.0346885	0.873871	0.999953	4237	4159	3378	3402	4029	4094	2903	3905	4218	4325	3391	4945	328.564	294.484	222.727	265.013	325.025	310.581	231.371	323.348	323.548	250.32	315.006	330.322	3070.02	4312.84	4296.34	4325.11	3883.52	2944.16	3381.04	4236.1	4455.74	3556.77	4419.25
RS01962	RSp0746	RS_RS20685	0.199002	0.43375	0.999938	0.0285321	0.924333	0.999962	0.142811	0.562883	0.999864	-0.0133404	0.964748	0.999953	2628	2805	2192	1929	2949	2811	1901	2965	2939	2541	2326	3756	795.821	775.592	564.393	586.804	929.015	832.751	591.659	958.742	880.358	574.305	843.779	979.772	2010.37	3274.67	2993.58	2682.65	2619.2	1910.48	1986.41	2905.68	3384.38	2016.76	3234.64
RS01963	RSp0745	RS_RS20680	-0.160998	0.525439	0.999938	-0.22995	0.495279	0.999962	-0.0183047	0.942588	0.999864	-0.073926	0.822955	0.999953	20547	24528	19344	13661	23523	20650	11962	17833	21577	14653	16464	22292	5851.76	6378.38	4684.19	3908.33	6969.29	5753.37	3501.39	5423.12	6078.53	3114.67	5616.97	5468.86	12650.2	19695.5	21977.7	20974.3	22903.3	16859.6	11454.9	20567.1	20086.4	14282.5	25801.5
RS01964	RSp0744	RS_RS20675	-0.0393346	0.867093	0.999938	-0.0621065	0.833226	0.999962	0.0225317	0.922163	0.999864	0.013424	0.963547	0.999953	13121	14708	11913	9155	14006	13641	8440	12003	14058	11281	10934	16327	1263.16	1292.87	975.13	885.36	1402.69	1284.7	835.089	1233.86	1338.7	810.563	1260.95	1353.96	8925.57	13256.6	14319.1	13393.9	13733.8	10383	8818.85	13658.9	14711.6	9571.49	15362.6
RS01965	RSp0743	RS_RS20670	-0.0443819	0.827855	0.999938	-0.142462	0.600023	0.999962	0.00765847	0.972639	0.999864	-0.0767423	0.759035	0.999953	6213	6489	5623	4224	6212	6379	4189	5436	6228	5185	4884	6554	1738.41	1657.83	1337.73	1187.26	1808.18	1746.1	1204.65	1624.12	1723.73	1082.8	1637.03	1579.67	4430	6003.74	6343.67	6342.2	6059.18	4900.83	4053.34	6101.18	5905.55	4416.16	6813.7
RS01966	RSp0742	RS_RS20665	0.0112591	0.963873	0.999938	-0.101616	0.689581	0.999962	0.0223091	0.923948	0.999864	-0.0773031	0.771127	0.999953	9356	9223	7504	6206	8696	9366	5865	7727	9974	8040	7492	9081	2072.45	1865.42	1413.31	1380.94	2003.88	2029.61	1335.24	1827.64	2185.41	1329.22	1988.02	1732.75	6202.43	8534.01	10159.2	9550.56	8612.09	6540.26	6285.22	9359.14	8182.53	6488.33	9538.3
RS01967	RSp0741	RS_RS20660	0.0717396	0.746787	0.999938	0.0513911	0.822386	0.999962	0.113653	0.605683	0.999864	0.107298	0.641961	0.999953	1265	1353	1106	999	1259	1427	928	1204	1361	1434	1095	1699	269.002	262.708	199.973	213.403	278.515	296.861	202.821	273.387	286.281	227.595	278.938	311.22	981.39	1329.75	1386.28	1291.31	1263.38	963.956	1121.02	1367.89	1530.9	1044.45	1380.95
RS01968	RSp0740	RS_RS20655	0.00143693	0.994194	0.999938	-0.097892	0.633253	0.999962	0.0484527	0.809313	0.999864	-0.036589	0.853611	0.999953	2393	2353	2047	1808	2266	2351	1719	2180	2164	2258	1853	2494	255.002	228.946	185.468	193.54	251.199	245.086	188.268	248.053	228.101	179.586	236.54	228.932	1817.9	2407.68	2204.19	2442.76	2197.14	1784.1	1765.18	2314.8	2247.24	1890.25	2485.49
RS01969	RSp0739	RS_RS20650	-0.067812	0.708476	0.999938	-0.0528302	0.800328	0.999962	-0.0457288	0.811479	0.999864	-0.016905	0.932068	0.999953	1386	1402	1276	1019	1225	1353	990	1170	1296	1319	1106	1376	251.192	232.007	196.628	185.519	230.96	239.886	184.407	226.421	232.337	178.417	240.119	214.818	1046.96	1292.2	1320.07	1414.82	1309.13	1112.12	1031.12	1381.63	1239.86	1065.36	1343.65
RS01970	RSp0738	RS_RS20645	0.126072	0.516911	0.999938	0.0388849	0.79366	0.999962	0.062273	0.723066	0.999864	-0.0100369	0.954488	0.999953	2842	2594	2485	2338	2392	2848	2233	2871	2592	3135	2309	3166	151.256	126.057	112.451	124.998	132.436	148.283	122.145	163.158	136.456	124.53	147.211	145.147	2361.47	3170.85	2640.14	2901.1	2422.18	2165.85	2450.77	2884.44	2852.76	2444.36	2623.69
RS01977	RSp0005	RS_RS17220	-0.0183315	0.909019	0.999938	0.0277376	0.898186	0.999962	0.00619713	0.973195	0.999864	0.0670682	0.745158	0.999953	404	491	476	463	391	396	428	368	403	665	347	430	69.5318	77.1604	69.6562	80.0487	70.0063	66.6748	75.7086	67.6296	68.6084	85.4225	71.542	63.75	452.624	406.434	410.485	412.401	458.477	414.867	519.86	433.478	387.456	484.063	428.873
RS01982	RSp0010	RS_RS17245	0.17991	0.521639	0.999938	0.0942236	0.835954	0.999962	0.125998	0.684828	0.999864	0.0566283	0.89753	0.999953	278	369	400	477	282	274	453	316	274	759	207	341	50.0046	60.6042	61.1753	86.1896	52.7682	48.2148	83.7458	60.6931	48.7513	101.896	44.6031	52.8359	479.062	349.003	279.089	283.781	344.558	348.628	593.344	258.588	307.261	498.7	309.315
RS01983	RSp0011	RS_RS17250	-0.077974	0.602215	0.999938	-0.00327631	0.984266	0.999962	-0.0356375	0.84671	0.999864	0.053871	0.675961	0.999953	693	651	719	541	648	643	610	537	590	823	518	706	230.26	197.504	203.125	180.573	223.984	209.007	208.312	190.522	193.913	204.095	206.178	202.069	645.095	593.085	600.958	707.411	607.879	626.658	643.375	647.095	636.148	565.612	710.766
RS01984	RSp0012	RS_RS17255	0.0609947	0.777206	0.999938	0.161392	0.559716	0.999962	-0.0642744	0.759438	0.999864	0.0515944	0.855504	0.999953	1293	1257	1363	1417	1014	978	1519	1083	1019	2177	942	1259	68.8155	61.0848	61.6785	75.7579	56.1414	50.9203	83.0892	61.5464	53.6453	86.4757	60.0575	57.7195	1606.39	1196.11	1037.93	1319.89	1173.74	1187.95	1701.86	1176.76	1134.43	1481.46	1112.22
RS01985	RSp0013	RS_RS17260	-0.00714415	0.974725	0.999938	-0.038012	0.892106	0.999962	-0.00830825	0.97238	0.999864	-0.0258961	0.92147	0.999953	2789	3439	2706	1999	3098	2984	2105	2471	3357	2729	2347	3596	344.814	388.221	284.456	248.267	398.452	360.91	267.478	326.209	410.542	251.819	347.599	382.971	2226.11	2729.07	3419.35	2847	3211.21	2358.47	2133.38	2931.91	3240.21	2089.94	3398.08
RS01986	RSp0014	RS_RS17265	0.332277	0.0761497	0.999938	0.0534528	0.836662	0.999962	0.237884	0.230619	0.999864	-0.0257983	0.921233	0.999953	386	417	412	492	420	391	477	370	515	739	303	518	62.8184	61.965	57.0096	80.4333	71.1061	62.2502	79.7843	64.2967	82.9043	89.762	59.0706	72.6171	504.443	408.643	524.565	394.027	389.379	359.087	577.709	378.513	466.749	514.383	460.682
RS01987	RSp0015	RS_RS17270	0.31714	0.0948909	0.999938	0.105071	0.563582	0.999962	0.347754	0.0421836	0.999864	0.149592	0.484638	0.999953	393	429	417	494	477	463	464	376	535	778	386	591	62.6785	62.4732	56.5474	79.145	79.1411	72.2389	76.0577	64.0325	84.4014	92.6091	73.7466	81.1938	490.695	415.27	544.936	401.172	400.584	363.444	608.197	482.198	532.526	516.474	523.203
RS01988	RSp0016	RS_RS17275	0.231243	0.238352	0.999938	0.172298	0.370395	0.999962	0.207549	0.258528	0.999864	0.162361	0.449203	0.999953	442	530	486	504	450	580	446	462	614	684	482	754	79.5038	87.0466	74.328	91.0682	84.2046	102.061	82.4517	88.7349	109.246	91.8269	103.858	116.828	471.659	510.252	625.403	451.191	494.894	423.583	534.713	602.123	679.399	526.929	493.587
RS01989	RSp0017	RS_RS17280	0.150467	0.381042	0.999938	0.247099	0.114618	0.999962	-0.00887149	0.959932	0.999864	0.101799	0.546553	0.999953	442	544	575	491	409	508	550	431	553	780	453	643	87.3885	98.2067	96.6608	97.5179	84.1227	98.2562	111.762	90.9905	108.15	115.1	107.29	109.51	581.643	476.014	563.27	451.191	507.967	501.152	609.76	565.895	579.382	513.337	448.616
RS01990	RSp0018	RS_RS17285	-0.0281908	0.953658	0.999938	0.163731	0.779086	0.999962	0.0291375	0.945193	0.999864	0.237841	0.707203	0.999953	282	243	394	453	210	186	463	173	158	722	161	260	46.5263	36.6072	55.2708	75.079	36.0435	30.0211	78.5108	30.4777	25.7855	88.9067	31.8203	36.9515	489.638	191.068	160.934	287.864	226.904	343.398	564.419	201.124	234.276	473.608	230.341
RS01991	RSp0019	RS_RS17290	0.472963	0.576891	0.999938	0.198033	0.854976	0.999962	0.530785	0.517068	0.999864	0.274097	0.804624	0.999953	46	37	78	154	31	25	148	25	23	243	19	43	18.9735	13.9348	27.3549	63.8088	13.3018	10.0877	62.7408	11.0107	9.38397	74.8072	9.38797	15.278	156.515	27.611	23.4272	46.9566	34.5492	67.9824	189.964	23.7351	38.7456	161.006	34.0027
RS01992	RSp0020	RS_RS17295	0.132869	0.73691	0.999938	-0.0727164	0.893288	0.999962	0.246754	0.516577	0.999864	0.0577682	0.917225	0.999953	306	294	454	578	264	290	531	232	255	787	168	338	31.6903	27.8012	39.9771	60.1318	28.4425	29.3811	56.5196	25.6555	26.1225	60.8314	20.8422	30.1531	561.55	256.23	259.736	312.363	274.526	395.692	615.233	209.868	304.558	604.295	289.571
RS01997	RSp0023	RS_RS17300	0.333442	0.137809	0.999938	0.17028	0.596527	0.999962	0.162325	0.590639	0.999864	0.0146747	0.954428	0.999953	169	232	256	279	206	178	266	224	239	410	192	250	31.8347	39.9036	41.0019	52.7945	40.3681	32.8018	51.4985	45.0556	44.5329	57.6429	43.3255	40.5661	281.304	247.395	243.439	172.514	216.633	223.122	320.515	239.85	225.265	291.693	225.953
RS01998	RSp0024	RS_RS17305	0.0568556	0.927638	0.999938	0.234847	0.749215	0.999962	0.321376	0.533542	0.999864	0.515361	0.529546	0.999953	71	130	178	226	89	109	214	52	78	441	61	113	21.2317	35.4961	45.2583	67.8901	27.687	31.8873	65.7719	16.6042	23.0723	98.4269	21.8517	29.1082	226.312	57.4309	79.4486	72.4765	121.389	155.139	344.749	76.2022	101.82	236.281	97.6206
RS02001	RSp0026	RS_RS17315	0.246906	0.613817	0.999938	0.276188	0.672712	0.999962	-0.0875405	0.868206	0.999864	-0.0404432	0.949223	0.999953	79	52	81	92	50	40	109	66	48	165	41	57	54.7804	32.924	47.7566	64.0851	36.0683	27.1345	77.6826	48.8685	32.9237	85.3946	34.0574	34.0473	115.271	72.8931	48.8915	80.6428	48.5556	70.5971	128.988	51.2179	51.3604	96.1854	54.843
RS02003	RSp0028	RS_RS17325	0.486247	0.274102	0.999938	0.0607258	0.915047	0.999962	0.624334	0.176338	0.999864	0.216465	0.69644	0.999953	247	162	321	557	210	257	464	248	189	784	185	306	20.4464	12.2446	22.5931	46.3175	18.0841	20.8121	39.4763	21.9209	15.4757	48.4377	18.3451	21.8198	490.695	273.901	192.51	252.136	151.269	279.774	612.887	231.105	275.724	582.34	230.341
RS02004	RSp0029	RS_RS17330	-0.0468746	0.79022	0.999938	-0.020001	0.924574	0.999962	-0.0692564	0.719662	0.999864	-0.027916	0.882549	0.999953	4666	4386	4001	3357	4221	3785	3607	4015	3634	4102	3581	4606	2325.52	1995.98	1695.49	1680.73	2188.51	1845.47	1847.66	2136.72	1791.56	1525.88	2138.01	1977.47	3814.52	4434.33	3701.49	4763.03	4095.48	3487.15	3206.71	4473.45	4150.28	3509.72	4629.85
RS02005	RSp0030	RS_RS17335	0.0911354	0.678084	0.999938	0.0495045	0.813467	0.999962	0.022432	0.91949	0.999864	-0.00445173	0.983997	0.999953	341	442	573	430	384	427	438	365	468	662	299	508	59.7639	70.7322	85.3866	75.7049	70.0122	73.2111	78.8965	68.3069	81.1335	86.5946	62.7747	76.6934	463.199	403.121	476.692	348.091	412.723	499.409	517.515	373.516	457.738	449.562	421.195
RS02006	RSp0031	RS_RS17340	0.610501	0.507397	0.999938	0.269969	0.818331	0.999962	0.728483	0.433852	0.999864	0.406868	0.726558	0.999953	39	33	131	233	26	40	205	28	34	392	34	31	8.63889	6.67449	24.6726	51.8466	5.99135	8.66798	46.6709	6.62275	7.44976	64.8079	9.02197	5.91513	216.794	30.9243	34.6315	39.811	30.8142	114.176	306.444	42.4734	27.9329	243.6	28.5184
RS02007	RSp0032	RS_RS17345	-0.0632193	0.630004	0.999938	-0.0764078	0.735429	0.999962	0.0669522	0.729382	0.999864	0.0691617	0.70133	0.999953	917	966	1103	1128	895	814	909	795	825	1389	735	922	55.8205	53.6923	57.0888	68.977	56.6768	48.4745	56.8706	51.6748	49.6762	63.1066	53.5971	48.3465	961.297	878.03	840.322	936.069	902.014	961.341	1085.84	918.175	830.777	1179.32	981.691
RS02008	RSp0033	RS_RS17350	0.246056	0.496355	0.999938	0.106723	0.821155	0.999962	0.275636	0.431676	0.999864	0.152077	0.754988	0.999953	215	203	278	364	178	224	359	174	197	553	152	269	39.8718	34.3743	43.8352	67.8109	34.3404	40.6387	68.426	34.4559	36.1379	76.5422	33.7676	42.9724	379.654	192.173	200.659	219.471	189.554	242.296	432.304	189.881	242.385	380.56	195.241
RS02009	RSp0034	RS_RS17355	0.147795	0.571947	0.999938	0.143393	0.685892	0.999962	0.0327909	0.912502	0.999864	0.0439419	0.896392	0.999953	166	174	230	218	136	175	222	151	185	331	122	223	39.3191	37.6319	46.3206	51.8708	33.5114	40.5507	54.0441	38.1909	43.3448	58.5156	34.6166	45.4999	234.772	166.771	188.436	169.452	162.475	200.461	258.757	152.404	200.936	227.918	149.173
RS02010	RSp0035	RS_RS17360	0.0294915	0.873102	0.999938	-0.0794528	0.777002	0.999962	0.239118	0.334364	0.999864	0.145974	0.534166	0.999953	294	334	349	441	293	314	331	266	286	521	239	373	49.5309	51.379	49.9925	74.6343	51.3517	51.7515	57.3134	47.8517	47.6612	65.5111	48.2343	54.1311	350.043	293.781	291.312	300.114	311.877	304.178	407.289	298.563	336.095	461.062	321.38
RS02011	RSp0036	RS_RS17365	0.369819	0.25256	0.999938	0.0200642	0.96126	0.999962	0.373882	0.229986	0.999864	0.0401009	0.924933	0.999953	356	332	456	629	348	369	624	341	341	883	285	430	42.5831	36.2607	46.377	75.5803	43.3036	43.1795	76.7134	43.554	40.347	78.8308	40.8377	44.3063	659.9	376.614	347.333	363.403	310.009	397.436	690.28	356.027	387.456	657.615	381.708
RS02012	RSp0037	RS_RS17370	0.304733	0.25882	0.999938	0.0648391	0.850538	0.999962	0.343329	0.177968	0.999864	0.118842	0.741334	0.999953	392	459	503	677	404	479	659	423	394	979	345	573	34.7328	37.1344	37.8941	60.2577	37.2386	41.5196	60.012	40.0203	34.5318	64.7417	36.6186	43.7338	696.914	467.178	401.317	400.152	428.597	438.399	765.327	430.98	516.307	707.799	443.132
RS02013	RSp0038	RS_RS17375	0.125402	0.72378	0.999938	0.0874329	0.87493	0.999962	0.248432	0.552145	0.999864	0.226766	0.667944	0.999953	84	86	82	127	62	85	104	61	80	196	46	104	29.3363	27.4243	24.3496	44.5555	22.5256	29.0409	37.3301	22.748	27.6367	51.0894	19.2448	31.2874	109.983	67.3709	81.4858	85.7468	80.3036	71.4687	153.222	57.464	93.7102	132.778	68.0054
RS02014	RSp0039	RS_RS17380	0.163843	0.709185	0.999938	0.0965771	0.850581	0.999962	0.312779	0.514927	0.999864	0.260854	0.590896	0.999953	64	80	95	137	73	58	117	56	63	167	69	94	23.3752	26.6794	29.5019	50.2652	27.7368	20.7237	43.9199	21.8399	22.7607	45.524	30.1894	29.5742	123.731	61.8487	64.1701	65.3309	74.701	82.7991	130.551	86.196	84.6996	143.233	80.0708
RS02015	RSp0040	RS_RS17385	-0.39928	0.250097	0.999938	-0.142706	0.74366	0.999962	-0.295344	0.342731	0.999864	-0.0249253	0.957993	0.999953	128	169	158	89	120	127	70	101	135	88	116	120	33.1044	39.9092	34.7443	23.1226	32.286	32.1324	18.6068	27.8923	34.5366	16.9866	35.9387	26.7341	74.0273	111.549	137.507	130.662	157.806	137.708	68.7935	144.909	108.127	93.0489	131.623
RS02018	RSp0043	RS_RS17400	-0.185631	0.762519	0.999938	0.599539	0.340415	0.999962	-0.182582	0.790156	0.999864	0.617163	0.304177	0.999953	22	21	22	22	19	11	22	11	18	33	20	36	4.29639	3.74465	3.65304	4.31593	3.86005	2.10154	4.41574	2.29383	3.47715	4.80998	4.67886	6.0561	23.2657	12.1488	18.3343	22.4575	19.609	19.1745	25.7976	24.9843	32.4382	23.0008	20.8404
RS02019	RSp0044	RS_RS17405	-0.421025	0.0707953	0.999938	0.0142555	0.95878	0.999962	-0.166425	0.545535	0.999864	0.284544	0.25239	0.999953	152	158	180	150	131	115	114	103	107	196	107	149	18.7439	17.7903	18.8729	18.5814	16.8052	13.8732	14.4484	13.5625	13.0518	18.0393	15.8062	15.8275	120.559	113.757	108.987	155.161	147.534	156.882	153.222	133.666	134.258	156.824	143.689
RS02026	RSp0051	RS_RS17440	0.0792837	0.7913	0.999938	0.138947	0.722401	0.999962	0.0552558	0.869438	0.999864	0.129982	0.729121	0.999953	95	124	127	137	88	101	125	107	90	208	95	106	11.8678	14.1443	13.4897	17.1925	11.4364	12.3434	16.0494	14.2731	11.1214	19.3937	14.2168	11.4068	132.192	118.175	91.6715	96.9755	115.787	110.689	162.603	118.676	95.5124	143.233	96.5238
RS02027	RSp0052	RS_RS17445	0.634306	0.45663	0.999938	0.0268033	0.980315	0.999962	0.752008	0.330563	0.999864	0.16378	0.886003	0.999953	40	52	157	251	59	61	245	43	44	417	20	50	4.01226	4.76258	13.39	25.2914	6.15657	5.98581	25.2577	4.60558	4.36567	31.2186	2.40319	4.32024	259.095	47.491	44.8172	40.8318	48.5556	136.836	325.987	24.9843	45.053	262.419	64.7148
RS02029	RSp0054	RS_RS17455	0.421668	0.439885	0.999938	-0.189118	0.762855	0.999962	0.752876	0.102102	0.999864	0.15826	0.821988	0.999953	39	45	83	102	78	72	98	38	60	176	44	44	5.42442	5.71494	9.81562	14.2515	11.286	9.79683	14.0092	5.64364	8.25486	18.2705	7.33112	5.2717	103.638	41.9687	61.1143	39.811	42.0193	72.3403	137.587	54.9656	39.6466	106.64	85.5552
RS02031	RSp0056	RS_RS17465	0.0272127	0.974409	0.999938	0.00708882	0.9934	0.999962	0.132651	0.862737	0.999864	0.130372	0.891744	0.999953	26	15	46	48	18	20	44	25	8	70	17	16	3.83951	2.02257	5.77578	7.12056	2.76524	2.88933	6.67812	3.94211	1.16859	7.71522	3.00732	2.03532	46.5314	27.611	8.14858	26.5407	14.0064	40.0922	54.7221	21.2367	14.417	50.1837	19.7435
RS02032	RSp0057	RS_RS17470	0.281983	0.756334	0.999938	0.0251309	0.982484	0.999962	0.609414	0.548535	0.999864	0.370114	0.727053	0.999953	19	10	33	57	5	24	44	12	10	78	16	11	5.10718	2.45436	7.54209	15.3912	1.39815	6.31107	12.1557	3.44426	2.65887	15.6484	5.152	2.547	46.5314	13.2533	10.1857	19.3951	9.33762	28.7618	60.976	19.9875	9.91166	59.5931	5.4843
RS02034	RSp0059	RS_RS17480	0.800594	0.347635	0.999938	-0.129809	NA	1	0.905296	0.295112	0.999864	-0.00506389	0.996455	0.999953	46	50	166	333	51	51	284	71	36	442	30	37	3.42823	3.40246	10.5189	24.9303	3.95403	3.71832	21.7535	5.65012	2.6539	24.5857	2.67832	2.37533	300.339	78.4153	36.6686	46.9566	46.6881	144.681	345.531	37.4765	33.3392	348.149	55.9399
RS02037	RSp0062	RS_RS17495	0.218532	0.55553	0.999938	0.189722	0.649374	0.999962	-0.0766972	0.86853	0.999864	-0.0916061	0.774091	0.999953	52	80	97	86	43	67	86	80	67	95	64	89	5.99518	8.4217	9.50871	9.96021	5.15734	7.55681	10.1905	9.84863	7.64088	8.17468	8.8391	8.83891	90.9478	88.3553	68.2443	53.0813	74.701	84.5422	74.2657	79.9499	80.1943	89.9124	47.165
RS02038	RSp0063	RS_RS17500	0.0706666	0.874502	0.999938	-0.0363062	0.953366	0.999962	0.315699	0.441729	0.999864	0.224316	0.733077	0.999953	71	72	83	118	65	73	105	55	50	193	49	55	8.86966	8.2128	8.81611	14.8082	8.44734	8.92146	13.4815	7.33665	6.17857	17.9951	7.33286	5.91862	111.041	60.7442	50.9286	72.4765	67.2309	72.3403	150.877	61.2116	49.5583	123.368	71.296
RS02042	RSp0067	RS_RS17520	0.0571879	0.857733	0.999938	0.117766	0.775297	0.999962	-0.0257751	0.944321	0.999864	0.0513355	0.894973	0.999953	87	79	89	91	58	80	80	86	69	145	56	85	13.9218	11.5429	12.1092	14.6281	9.65522	12.5236	13.1573	14.6947	10.9218	17.3178	10.7348	11.7167	84.6026	94.9819	70.2815	88.8092	73.7672	77.5697	113.353	69.9562	76.5901	95.1399	63.6179
RS02043	RSp0068	RS_RS17525	0.122032	0.74734	0.999938	0.3079	0.515003	0.999962	-0.0522877	0.906184	0.999864	0.147876	0.73839	0.999953	54	53	55	44	37	62	61	41	55	65	42	91	7.71252	6.91176	6.67907	6.31286	5.49746	8.6628	8.9543	6.25278	7.77025	6.92889	7.18589	11.1958	64.5095	45.2821	56.0215	55.1229	49.4894	47.9363	50.8134	52.4671	81.9965	46.0017	40.5839
RS02045	RSp0070	RS_RS17535	0.18951	0.826313	0.999938	0.88036	0.193029	0.999962	-0.169469	0.836874	0.999864	0.536416	0.500463	0.999953	9	18	35	22	11	16	37	12	12	54	26	22	0.562896	1.02794	1.86125	1.38223	0.715709	0.978972	2.37841	0.801408	0.742398	2.52074	1.948	1.18527	39.1287	13.2533	12.2229	9.18716	16.8077	30.5049	42.2142	32.4796	19.8233	23.0008	12.0655
RS02048	RSp0071	RS_RS17540	0.0814625	0.772521	0.999938	0.0889946	0.774249	0.999962	-0.120585	0.622298	0.999864	-0.0983439	0.776619	0.999953	249	237	234	219	170	217	175	273	228	210	214	274	126.741	110.148	101.271	111.978	90.0174	108.055	91.5496	148.378	114.795	79.7787	130.485	120.138	185.068	301.512	232.234	254.178	221.302	203.947	164.166	267.332	246.89	228.963	186.466
RS02049	RSp0072	RS_RS17545	-0.0847699	0.712144	0.999938	0.0989547	0.722403	0.999962	-0.140728	0.453956	0.999864	0.0571773	0.852336	0.999953	600	586	569	477	433	546	425	586	456	521	561	591	302.186	269.483	243.661	241.331	226.866	269.018	219.994	315.143	227.174	195.844	338.466	256.402	449.451	647.202	464.469	612.477	547.185	495.923	407.289	700.811	532.526	498.7	474.941
RS02054	RSp1404	RS_RS23900	0.36536	0.19074	0.999938	0.173451	0.625668	0.999962	0.545209	0.105901	0.999864	0.368385	0.238605	0.999953	103	115	117	187	105	154	124	145	112	261	147	155	23.9231	24.3887	23.1056	43.6307	25.3704	34.9917	29.6006	35.9613	25.7317	45.2448	40.9003	31.0114	131.134	160.144	114.08	105.142	107.383	101.974	204.035	183.635	139.664	195.507	115.17
RS02058	RSp1400	RS_RS23880	0.878399	0.408652	0.999938	0.433542	NA	1	0.845696	0.46035	0.999864	0.421088	NA	1	65	29	250	493	19	35	459	42	40	847	57	43	4.96013	2.02064	16.2207	37.7918	1.50831	2.61284	35.9991	3.42228	3.01932	48.2404	5.21055	2.82656	485.407	46.3865	40.7429	66.3517	27.0791	217.892	662.137	71.2054	38.7456	515.428	20.8404
RS02059	RSp1399	RS_RS23875	0.979513	0.415415	0.999938	0.292762	NA	1	0.939738	0.416527	0.999864	0.273126	NA	1	29	15	111	231	15	17	234	11	17	393	18	8	3.98718	1.88308	12.976	31.9044	2.14544	2.28655	33.0661	1.61491	2.31199	40.3282	2.96462	0.947474	247.463	12.1488	17.3157	29.6031	14.0064	96.7442	307.225	22.4859	7.20848	241.509	16.4529
RS02062	RSp1396	RS_RS23860	0.720064	0.419158	0.999938	0.268227	NA	1	0.724704	0.431196	0.999864	0.291878	NA	1	62	51	169	340	38	38	315	32	56	554	27	64	6.71145	5.04087	15.5547	36.9721	4.27924	4.02414	35.0457	3.69881	5.99629	44.7593	3.50121	5.9678	333.123	35.3421	57.04	63.2893	47.6219	147.295	433.086	33.7289	57.6678	355.468	41.6807
RS02063	RSp1395	RS_RS23855	0.0979653	0.756628	0.999938	-0.118608	0.758169	0.999962	0.245702	0.366374	0.999864	0.0441464	0.917504	0.999953	250	233	271	345	222	248	332	179	206	464	144	272	53.1624	45.2409	48.9987	73.6978	49.1106	51.5918	72.5608	40.6448	43.3313	73.6429	36.6823	49.8245	351.101	197.695	209.826	255.199	217.567	236.195	362.729	179.887	245.088	360.695	243.503
RS02067	RSp1391	RS_RS23835	0.11528	0.730572	0.999938	0.116954	0.75706	0.999962	0.190909	0.506395	0.999864	0.206952	0.618828	0.999953	380	621	467	397	479	646	317	607	475	475	450	888	71.0217	105.976	74.2121	74.5364	93.1324	118.115	60.8928	121.139	87.8154	66.2596	100.751	142.965	335.238	670.396	483.822	387.902	579.866	407.023	371.328	562.148	800.141	415.061	525.396
RS02069	RSp1389	RS_RS23825	0.0910888	0.839709	0.999938	0.00784975	0.987394	0.999962	0.187423	0.643764	0.999864	0.120608	0.823	0.999953	275	252	416	497	262	210	486	218	178	652	219	269	36.2471	30.3286	46.6213	65.8063	35.9253	27.0785	65.8379	30.682	23.2076	64.1411	34.5791	30.5423	513.961	240.768	181.306	280.719	235.308	362.573	509.697	273.579	242.385	519.61	287.378
RS02070	RSp1388	RS_RS23820	0.777599	0.343271	0.999938	0.344306	0.726501	0.999962	0.765477	0.3398	0.999864	0.351261	0.723993	0.999953	84	53	193	371	72	59	366	70	55	627	67	105	8.6993	5.01178	16.9947	38.5967	7.75703	5.97753	38.957	7.74088	5.63427	48.4642	8.31207	9.36708	387.057	77.3109	56.0215	85.7468	49.4894	168.213	490.153	83.6976	94.6113	387.878	78.974
RS02071	RSp1387	RS_RS23815	0.628203	0.482505	0.999938	-0.215582	0.865816	0.999962	0.712509	0.448183	0.999864	-0.111624	0.928665	0.999953	24	35	74	152	25	17	128	35	14	189	11	15	14.0038	18.6471	36.7127	89.0939	15.1751	9.70391	76.7613	21.8066	8.08037	82.3082	7.68874	7.53935	135.364	38.6554	14.26	24.4991	32.6817	64.4961	147.75	13.7414	13.5159	158.915	27.4215
RS02072	RSp1386	RS_RS23810	0.561904	0.135462	0.999938	0.236874	0.70743	0.999962	0.154487	0.775562	0.999864	-0.152784	0.762466	0.999953	77	65	92	128	40	70	131	97	77	191	58	79	60.396	46.5523	61.3558	100.855	32.6389	53.713	105.606	81.2411	59.7417	111.815	54.4972	53.377	138.537	107.131	78.4301	78.6012	60.6945	80.1844	149.313	72.4546	71.1837	133.823	43.8744
RS02073	RSp1385	RS_RS23805	0.201648	0.388579	0.999938	0.0233954	0.895745	0.999962	0.0157433	0.927624	0.999864	-0.147279	0.550504	0.999953	950	949	887	789	845	939	737	1125	983	1054	841	977	247.032	225.323	196.112	206.1	228.583	238.869	196.968	312.37	252.844	204.559	261.972	218.843	779.401	1242.5	1001.26	969.755	886.14	773.082	823.958	1050.59	880.336	824.894	926.847
RS02074	RSp1384	RS_RS23800	0.971555	0.293608	0.999938	0.21384	0.876864	0.999962	0.988249	0.336665	0.999864	0.251109	0.845226	0.999953	162	59	353	911	64	47	772	147	56	1362	124	24	8.2988	2.75971	15.3754	46.8802	3.41066	2.35539	40.6459	8.0409	2.83765	52.0746	7.60941	1.05906	816.415	162.353	57.04	165.369	55.092	307.664	1064.74	154.903	21.6254	952.444	70.1991
RS02076	RSp1382	RS_RS23790	0.0679666	0.885177	0.999938	0.0329691	0.949063	0.999962	0.0647567	0.87902	0.999864	0.0464965	0.934099	0.999953	104	169	198	214	126	102	200	154	75	305	105	118	26.7527	39.6946	43.3062	55.2992	33.7181	25.6684	52.8766	42.3001	19.0838	58.5575	32.3558	26.1472	211.507	170.084	76.3929	106.163	157.806	172.571	238.432	131.168	106.325	223.736	138.204
RS02078	RSp1380	RS_RS23780	0.144704	0.681971	0.999938	0.198242	0.708954	0.999962	0.0885192	0.834891	0.999864	0.159485	0.735664	0.999953	307	280	510	559	247	246	492	295	276	852	217	367	31.9321	26.5924	45.1035	58.408	26.7266	25.0316	52.5961	32.7641	28.3967	66.142	27.0382	32.8825	520.306	325.81	281.126	313.384	261.453	444.5	666.046	271.08	330.689	584.431	270.925
RS02079	RSp1379	RS_RS23775	0.0827159	0.763404	0.999938	-0.070569	0.816422	0.999962	0.01762	0.939795	0.999864	-0.122402	0.716561	0.999953	1391	1527	1293	982	1367	1543	890	1388	1701	1196	1282	1517	421.228	422.221	332.92	298.726	430.642	457.11	277	448.814	509.523	270.315	465.058	395.717	941.204	1532.96	1732.59	1419.93	1425.85	1126.94	934.966	1601.5	1366.91	1026.67	1499.41
RS02080	RSp1378	RS_RS23770	0.0646847	0.899344	0.999938	0.0171766	0.976358	0.999962	0.576753	0.262853	0.999864	0.543935	0.35909	0.999953	41	54	51	101	44	53	69	33	33	130	47	55	25.1499	30.2452	26.5995	62.2364	28.0778	31.8048	43.5012	21.6149	20.0233	59.5174	34.5366	29.062	72.9697	36.4465	33.6129	41.8526	50.4232	44.45	101.627	58.7132	49.5583	105.595	48.2619
RS02081	RSp1377	RS_RS23765	-0.306739	0.265234	0.999938	-0.0168645	0.954622	0.999962	-0.148734	0.591843	0.999864	0.155184	0.615365	0.999953	173	225	253	152	204	173	151	120	195	199	146	238	54.1006	64.2464	67.2709	47.7496	66.3657	52.9257	48.5324	40.0704	60.3198	46.4469	54.6937	64.1124	159.687	132.533	198.622	176.598	210.097	220.507	155.567	182.386	214.452	158.915	223.76
RS02082	RSp1376	RS_RS23760	0.918592	0.228609	0.999938	0.353666	0.734577	0.999962	0.739043	0.371802	0.999864	0.192384	0.847128	0.999953	32	32	91	163	28	40	168	37	49	300	29	42	6.09991	5.56973	14.7491	31.2127	5.55251	7.4593	32.9141	7.53116	9.23931	42.6818	6.62217	6.89656	177.665	40.8643	49.91	32.6654	29.8804	79.3128	234.523	36.2273	37.8445	170.415	30.7121
RS02083	RSp1375	RS_RS23755	0.453181	0.477572	0.999938	-0.113705	0.907664	0.999962	0.639307	0.387552	0.999864	0.0883401	0.924298	0.999953	23	28	36	76	17	30	59	20	26	102	21	14	10.8957	12.1114	14.5004	36.1668	8.37785	13.9031	28.7261	10.1168	12.1834	36.064	11.9172	5.71299	62.3944	22.0888	26.4829	23.4783	26.1453	31.3765	79.7379	26.2336	12.6148	79.4575	18.6466
RS02084	RSp1374	RS_RS23750	0.91038	NA	1	0.243358	NA	1	0.978133	NA	1	0.331174	NA	1	173	115	833	1747	106	89	1587	97	111	2656	175	124	3.42465	2.07864	14.0206	34.7404	2.1829	1.72355	32.2884	2.05036	2.17352	39.2416	4.1499	2.11447	1678.3	107.131	113.062	176.598	107.383	726.017	2076.31	218.613	111.731	1826.48	116.267
RS02091	RSp1367	RS_RS23715	-0.133014	0.832925	0.999938	0.142785	0.881114	0.999962	-0.699434	0.323648	0.999864	-0.405402	0.647634	0.999953	69	86	122	97	40	16	110	85	24	133	45	20	24.2749	27.626	36.4938	34.2808	14.6395	5.50672	39.7741	31.9311	8.35198	34.9227	18.9649	6.06105	116.329	93.8775	24.4457	70.4349	80.3036	106.331	103.972	56.2148	18.0212	101.413	43.8744
RS02093	RSp1365	RS_RS23705	-0.604702	0.0234246	0.999938	-0.296277	0.384077	0.999962	-0.817101	0.000407378	0.256954	-0.493358	0.175081	0.999953	784	789	930	396	521	367	571	536	342	336	379	413	124.623	114.517	125.694	63.2334	86.1542	57.0704	93.2859	90.9772	53.7745	39.8628	72.1687	56.551	603.851	591.98	348.352	800.303	736.738	810.559	262.666	473.453	372.138	414.015	571.465
RS02096	RSp1540	RS_RS24535	-0.165269	0.902432	0.999938	-0.0295287	0.977062	0.999962	0.488024	0.517331	0.999864	0.63156	0.695927	0.999953	10	19	19	24	11	26	25	0	13	49	3	22	6.29555	10.9219	10.1704	15.178	7.20418	16.013	16.1761	0	8.09556	23.0238	2.26247	11.9307	26.4383	0	13.2414	10.208	17.7415	16.5598	38.3055	3.74765	19.8233	25.0918	12.0655
RS02098	RSp1542	RS_RS24540	0.168868	0.674376	0.999938	0.236878	0.518145	0.999962	0.153193	0.708219	0.999864	0.234912	0.554961	0.999953	45	55	55	52	57	47	51	38	66	75	53	77	14.165	15.808	14.7203	16.4429	18.6654	14.4732	16.4996	12.7724	20.5503	17.6203	19.9852	20.8787	53.9342	41.9687	67.2258	45.9358	51.3569	47.9363	58.6308	66.2085	69.3816	54.3656	62.5211
RS02101	RSp1545	RS_RS24545	0.374344	0.491552	0.999938	0.0338296	0.963921	0.999962	0.519588	0.323313	0.999864	0.196575	0.79566	0.999953	244	222	433	707	246	207	633	190	198	1062	183	210	4.33673	3.60276	6.54351	12.623	4.54847	3.59921	11.5631	3.60589	3.48102	14.0879	3.8963	3.21515	669.418	209.844	201.677	249.074	207.295	377.39	830.212	228.607	189.223	739.164	269.828
RS02102	RSp1546	RS_RS24550	-0.0645537	0.827928	0.999938	-0.0193735	0.971988	0.999962	-0.286864	0.551696	0.999864	-0.233477	0.555083	0.999953	78	89	93	47	45	103	66	76	78	70	72	63	51.8334	54.0027	52.5471	31.375	31.1089	66.9601	45.0773	53.9281	51.2719	34.7185	57.316	36.0632	69.7971	83.9375	79.4486	79.622	83.1048	81.0559	54.7221	89.9436	56.7668	49.1382	49.3587
RS02104	RSp1548	RS_RS24560	0.227134	0.137298	0.999938	0.0222862	0.887268	0.999962	0.121193	0.477158	0.999864	-0.0693722	0.649066	0.999953	445	449	475	477	407	473	495	426	503	607	412	512	124.512	114.712	113.004	134.073	118.469	129.472	142.349	127.276	139.216	126.762	138.095	123.404	523.479	470.492	512.342	454.254	419.259	413.995	474.519	514.677	461.343	498.7	446.422
RS02105	RSp1549	RS_RS24565	0.494279	0.221904	0.999938	0.190881	0.693845	0.999962	0.2575	0.520425	0.999864	-0.029363	0.952945	0.999953	101	109	111	167	97	85	165	154	79	251	99	110	43.9315	43.2904	41.0514	72.9696	43.8919	36.1691	73.7629	71.5257	33.99	81.4848	51.5844	41.2151	174.493	170.084	80.4672	103.1	101.78	96.7442	196.218	123.673	99.1166	174.597	106.396
RS02106	RSp1550	RS_RS24570	0.276714	0.447504	0.999938	0.496015	0.184375	0.999962	0.0481113	0.875652	0.999864	0.282973	0.510121	0.999953	167	133	168	160	115	168	153	224	123	271	234	169	58.7523	42.7239	50.2537	56.5456	42.0886	57.8205	55.3221	84.1479	42.8039	71.1583	98.6173	51.2159	161.802	247.395	125.284	170.473	124.19	146.424	211.853	292.317	152.279	167.279	126.139
RS02107	RSp1551	RS_RS24575	0.0415967	0.866221	0.999938	0.00480524	0.985466	0.999962	-0.138908	0.4767	0.999864	-0.161234	0.594004	0.999953	1778	1757	1527	1233	1495	1474	1182	1865	1587	1687	1557	1313	703.062	634.372	513.395	489.774	614.98	570.195	480.373	787.458	620.738	497.88	737.529	447.235	1250	2059.78	1616.47	1814.97	1640.62	1330.89	1318.8	1945.03	1183.09	1289.09	1639.81
RS02108	RSp1552	RS_RS24580	0.0149365	0.96183	0.999938	-0.0564941	0.899793	0.999962	0.208415	0.461421	0.999864	0.152763	0.746831	0.999953	338	336	493	527	346	346	454	230	359	838	232	319	32.9369	29.8962	40.8473	51.5878	35.0752	32.9842	45.4696	23.9321	34.6043	60.9478	27.0821	26.7772	480.12	254.021	365.667	345.029	313.744	429.684	655.101	289.818	287.438	550.975	379.514
RS02109	RSp1553	RS_RS24585	-0.201645	0.484185	0.999938	0.178745	0.691539	0.999962	-0.0524791	0.869398	0.999864	0.343756	0.428039	0.999953	461	465	528	619	327	330	513	267	343	955	266	487	50.2439	46.275	48.9291	67.771	37.0756	35.1853	57.4645	31.0728	36.9783	77.6845	34.7291	45.7216	542.514	294.886	349.37	470.587	434.199	460.189	746.566	332.292	438.816	647.16	358.674
RS02110	RSp1554	RS_RS24590	-0.0999509	0.78249	0.999938	-0.213217	0.608684	0.999962	0.133722	0.684095	0.999864	0.0352464	0.937868	0.999953	242	240	282	358	207	197	315	150	167	395	172	186	47.454	42.9714	47.0172	70.5198	42.2266	37.791	63.4844	31.4077	32.3924	57.8099	40.4031	31.4181	333.123	165.666	170.102	247.032	224.103	245.783	308.789	214.865	167.597	374.287	227.05
RS02117	RSp1561	RS_RS24625	-0.718521	1.53324e-09	3.88063e-06	-0.436262	0.368642	0.999962	-0.665482	0.034969	0.999864	-0.370041	0.347648	0.999953	7070	7514	8396	2407	5222	5504	4252	4226	3862	2100	3574	4583	2225.48	2159.66	2247.12	761.115	1710.01	1694.91	1375.61	1420.43	1202.5	493.368	1347.68	1242.69	4496.63	4667.37	3933.73	7217.02	7016.29	7317.7	1641.66	4464.7	4129.56	2516.5	5727.81
RS02119	RSp1563	RS_RS24635	-0.147119	0.788887	0.999938	-0.244858	0.701502	0.999962	0.0279326	0.949536	0.999864	-0.0537089	0.941318	0.999953	72	102	143	136	80	74	143	57	50	194	38	64	20.1458	26.0592	34.0203	38.2262	23.2862	20.2557	41.1232	17.0299	13.8386	40.5136	12.7369	15.4255	151.227	62.9531	50.9286	73.4972	95.2437	124.634	151.658	47.4703	57.6678	142.187	87.7489
RS02124	RSp1568	RS_RS24660	0.909168	0.184104	0.999938	0.499939	0.604438	0.999962	0.419672	0.571904	0.999864	0.0249713	0.978786	0.999953	18	23	47	47	14	45	81	26	37	130	34	13	7.62151	8.89216	16.9207	19.9911	6.16673	18.64	35.2495	11.7552	15.4967	41.0828	17.2455	4.74156	85.6601	28.7155	37.6872	18.3743	21.4765	40.9638	101.627	42.4734	11.7138	49.1382	15.3561
RS02125	RSp1569	RS_RS24665	-0.141648	0.560953	0.999938	0.00484563	0.982319	0.999962	-0.127484	0.522953	0.999864	0.0330143	0.904928	0.999953	373	444	537	405	327	390	452	288	343	561	262	461	53.1149	57.73	65.0179	57.934	48.4411	54.3297	66.1524	43.7912	48.3139	59.6237	44.6929	56.5481	478.005	318.079	349.37	380.757	414.59	468.033	438.558	327.295	415.389	423.425	358.674
RS02126	RSp1570	RS_RS24670	-0.184732	0.399525	0.999938	-0.100834	0.61077	0.999962	0.0242143	0.905608	0.999864	0.122401	0.593494	0.999953	403	477	570	463	370	504	454	322	349	599	316	493	44.3265	47.9057	53.3069	51.1575	42.3368	54.2317	51.3231	37.8182	37.9711	49.1737	41.6365	46.7105	480.12	355.63	355.482	411.38	445.405	496.795	468.265	394.753	444.223	484.063	405.839
RS02127	RSp1571	RS_RS24675	-0.225313	0.467133	0.999938	-0.26796	0.486388	0.999962	-0.0190931	0.95348	0.999864	-0.0484525	0.893878	0.999953	611	986	922	459	833	950	410	717	769	587	639	782	89.9508	132.541	115.411	67.8809	127.575	136.821	62.0365	112.712	111.985	64.4986	112.692	99.17	433.588	791.884	783.282	623.706	920.69	803.587	458.884	798.25	704.629	479.881	913.685
RS02128	RSp1572	RS_RS24680	-0.184291	0.619174	0.999938	-0.259579	0.584921	0.999962	0.0398969	0.906298	0.999864	-0.0227191	0.963291	0.999953	2804	4333	3774	1829	3987	4316	1439	2954	4114	1953	2768	4370	309.126	436.171	353.761	202.555	457.258	465.482	163.049	347.74	448.633	160.697	365.555	415	1521.79	3262.52	4190.41	2862.31	4045.99	3289.3	1526.75	3457.83	3937.63	1912.21	4373.18
RS02129	RSp1573	RS_RS24685	-0.131093	0.671618	0.999938	-0.0452921	0.912408	0.999962	0.0297086	0.919464	0.999864	0.128531	0.758883	0.999953	2150	3322	2821	1625	2780	3257	1378	2336	2989	1925	2247	3889	207.817	293.192	231.844	157.785	279.541	307.981	136.896	241.103	285.784	138.874	260.18	323.809	1457.28	2579.97	3044.51	2194.71	3101.96	2458.7	1504.86	2806.99	3504.22	1698.93	3049.27
RS02130	RSp1574	RS_RS24690	-0.086226	0.591545	0.999938	-0.187896	0.360415	0.999962	-0.0228887	0.886093	0.999864	-0.1104	0.592773	0.999953	1082	1366	1320	1041	1203	1114	911	1060	1170	1083	920	1238	170.857	196.954	177.227	165.13	197.619	172.089	147.85	178.73	182.751	127.638	174.029	168.397	963.412	1170.71	1191.73	1104.5	1275.52	1150.47	846.629	1149.28	1115.51	1088.36	1319.52
RS02131	RSp1575	RS_RS24695	-0.106428	0.713227	0.999938	-0.0762084	0.843744	0.999962	-0.00255183	0.99303	0.999864	0.0405825	0.915096	0.999953	1380	2023	1731	1003	1605	2041	924	1433	1870	1255	1343	2195	232.492	311.197	247.957	169.746	281.295	336.385	159.993	257.788	311.631	157.805	271.04	318.547	977.16	1582.66	1904.73	1408.7	1889	1508.69	981.089	1677.7	1977.83	1048.63	1760.46
RS02132	RSp1576	RS_RS24700	0.144922	0.369852	0.999938	0.0580557	0.842442	0.999962	0.139466	0.545442	0.999864	0.066376	0.789492	0.999953	451	536	595	432	484	666	468	504	574	583	446	795	95.06	103.157	106.632	91.4694	106.127	137.328	101.383	113.433	119.675	91.7145	112.612	144.344	494.925	556.638	584.66	460.379	500.497	518.584	455.757	557.151	716.343	451.653	530.881
RS02133	RSp1577	RS_RS24705	-0.00872838	0.968879	0.999938	-0.0845592	0.763104	0.999962	0.0391485	0.854268	0.999864	-0.0231252	0.936717	0.999953	645	768	736	531	698	777	499	592	808	643	571	862	137.771	149.786	133.668	113.937	155.1	162.362	109.547	135.023	170.718	102.508	146.105	158.605	527.709	653.829	823.006	658.413	717.129	641.475	502.661	713.303	776.714	555.157	765.609
RS02135	RSp1579	RS_RS24715	-0.196491	0.545146	0.999938	0.0509128	0.896987	0.999962	-0.0727694	0.81005	0.999864	0.187644	0.645869	0.999953	938	1501	1190	695	1054	1381	575	994	1235	912	954	1668	177.39	259.19	191.348	132.033	207.36	255.496	111.762	200.724	231.027	128.727	216.124	271.727	608.081	1097.81	1257.94	957.506	1401.58	1037.17	712.951	1191.75	1502.97	726.618	1156.09
RS02136	RSp1580	RS_RS24720	-0.362677	0.324572	0.999938	-0.171495	0.743288	0.999962	0.0467772	0.911463	0.999864	0.25036	0.595078	0.999953	494	1041	922	401	732	1155	351	588	739	474	594	1129	172.526	331.962	273.784	140.683	265.947	394.614	125.989	219.276	255.294	123.553	248.509	339.649	371.194	649.411	752.725	504.273	972.047	803.587	370.547	742.035	1017.3	419.243	802.902
RS02138	RSp1582	RS_RS24730	0.360789	0.284312	0.999938	0.0765186	0.89331	0.999962	0.112251	0.817244	0.999864	-0.153933	0.738976	0.999953	83	68	103	128	54	68	111	94	83	176	56	76	14.285	10.6862	15.0727	22.1301	9.66839	11.4492	19.6347	17.275	14.1303	22.6081	11.5457	11.2674	117.386	103.817	84.5415	84.726	63.4958	89.7716	137.587	69.9562	68.4806	133.823	59.2305
RS02139	RSp1583	RS_RS24735	0.0507065	0.782335	0.999938	-0.0583789	0.713841	0.999962	0.000475709	0.997859	0.999864	-0.0941057	0.57875	0.999953	2010	1879	1793	1590	1842	1759	1504	1771	1977	2010	1477	2044	226.818	193.606	172.033	180.239	216.236	194.183	174.433	213.396	220.677	169.288	199.66	198.688	1590.53	1955.96	2013.72	2051.8	1754.54	1562.72	1571.31	1845.09	1841.77	1662.33	2020.42
RS02147	RSp1590	RS_RS24745	0.0598127	0.825954	0.999938	0.121993	0.771591	0.999962	0.217737	0.48407	0.999864	0.295102	0.461755	0.999953	230	298	392	380	219	369	315	212	318	607	170	460	27.5805	32.6288	39.9679	45.775	27.3197	43.2878	38.8226	27.1455	37.72	54.3264	24.4204	47.5162	333.123	234.141	323.906	234.783	278.261	341.655	474.519	212.367	414.488	397.287	240.213
RS02148	RSp1591	RS_RS24750	0.252181	0.411533	0.999938	0.413329	0.26365	0.999962	0.207287	0.386322	0.999864	0.382787	0.362016	0.999953	346	519	591	504	431	582	630	333	567	988	325	1044	32.7817	44.8987	47.6095	47.9686	42.4806	53.944	61.3473	33.6889	53.1384	69.8652	36.8866	85.2051	666.245	367.779	577.53	353.195	484.623	515.097	772.363	405.996	940.707	526.929	472.747
RS02150	RSp1593	RS_RS24760	0.0739589	0.846141	0.999938	-0.038875	0.931436	0.999962	0.181439	0.607348	0.999864	0.0838623	0.861938	0.999953	244	233	343	405	218	219	373	153	238	538	173	249	39.308	34.2734	46.9824	65.5415	36.5347	34.5143	61.7588	26.319	37.926	64.6876	33.3861	34.5541	394.46	168.979	242.42	249.074	217.567	298.948	420.578	216.115	224.364	423.425	239.116
RS02151	RSp1594	RS_RS24765	0.811719	0.457299	0.999938	0.112654	NA	1	0.951131	0.390293	0.999864	0.272975	NA	1	43	20	175	352	28	26	301	28	28	537	18	19	5.48636	2.33	18.9847	45.1159	3.71648	3.24529	39.4713	3.8147	3.53381	51.1374	2.75117	2.08823	318.317	30.9243	28.52	43.8942	18.6752	152.525	419.797	22.4859	17.1201	368.014	30.7121
RS02152	RSp1595	RS_RS24770	0.898931	0.46054	0.999938	0.186741	NA	1	1.12557	0.343409	0.999864	0.433982	NA	1	43	16	159	381	17	23	315	18	15	582	26	15	5.04261	1.71324	15.8539	44.8831	2.07393	2.63863	37.9662	2.25396	1.74	50.9399	3.65249	1.51526	333.123	19.8799	15.2786	43.8942	14.9402	138.58	454.975	32.4796	13.5159	398.333	18.6466
RS02154	RSp1597	RS_RS24775	0.328812	0.556438	0.999938	-0.0660396	0.935925	0.999962	0.507646	0.366606	0.999864	0.130229	0.873339	0.999953	254	238	468	792	221	216	661	161	236	1117	148	193	11.4112	9.76304	17.877	35.7432	10.3288	9.49327	30.521	7.72343	10.4877	37.4541	7.96504	7.46903	699.029	177.815	240.383	259.282	222.235	407.894	873.208	184.884	173.905	828.031	242.406
RS02155	RSp1598	RS_RS24780	0.46938	0.496225	0.999938	0.144513	0.84372	0.999962	0.548037	0.353038	0.999864	0.239572	0.770216	0.999953	120	108	246	385	107	131	399	82	92	563	133	128	13.6055	11.1807	23.7149	43.8497	12.6205	14.5302	46.4951	9.9274	10.3179	47.6421	18.0641	12.5013	421.955	90.5641	93.7087	122.495	100.846	214.406	440.122	166.146	115.336	402.515	117.364
RS02156	RSp1599	RS_RS24785	0.3155	0.410029	0.999938	0.294285	0.626294	0.999962	0.302541	0.539099	0.999864	0.298251	0.558686	0.999953	360	244	439	656	173	348	563	300	285	1054	279	372	35.5881	22.0243	36.8992	65.1443	17.7912	33.6547	57.2018	31.6672	27.8687	77.7661	33.0396	31.6777	595.391	331.332	290.293	367.486	227.838	382.619	823.958	348.532	335.194	685.843	189.757
RS02157	RSp1600	RS_RS24790	0.335262	0.0790414	0.999938	0.111787	0.607724	0.999962	0.357011	0.0864863	0.999864	0.148095	0.468201	0.999953	1390	1375	1167	1648	1246	1732	1419	1315	1707	2644	1170	1902	214.536	193.775	153.146	255.513	200.061	261.516	225.096	216.72	260.609	304.576	216.322	252.875	1500.64	1452.34	1738.7	1418.91	1283.92	1017.12	2066.93	1461.58	1713.82	1722.97	1366.69
RS02158	RSp1601	RS_RS24795	0.248017	0.528981	0.999938	0.137063	0.79474	0.999962	0.182021	0.655379	0.999864	0.0875088	0.866959	0.999953	151	134	221	249	110	162	253	151	124	404	119	150	22.1619	17.9575	27.5786	36.7113	16.795	23.26	38.1636	23.6643	18.002	44.2547	20.9221	18.964	267.556	166.771	126.303	154.14	125.124	192.617	315.825	148.657	135.159	260.328	120.655
RS02160	RSp1603	RS_RS24800	0.11758	0.757979	0.999938	-0.0268422	0.959054	0.999962	0.21805	0.554136	0.999864	0.0863325	0.870279	0.999953	639	881	792	454	748	1247	369	832	1021	524	756	1292	82.4089	103.743	86.8459	58.8166	100.354	157.327	48.9101	114.573	130.247	50.4374	116.795	143.531	390.229	918.895	1039.96	652.288	822.645	690.283	409.634	944.408	1164.17	474.654	820.452
RS02161	RSp1604	RS_RS24805	0.0240752	0.928082	0.999938	-0.011063	0.979444	0.999962	0.13072	0.685517	0.999864	0.108649	0.778941	0.999953	538	778	772	485	569	1023	447	644	783	580	565	1107	96.4091	127.299	117.626	87.3069	106.073	179.34	82.3271	123.228	138.793	77.5733	121.287	170.881	472.717	711.26	797.542	549.188	726.467	672.852	453.412	705.808	997.473	507.064	624.114
RS02162	RSp1605	RS_RS24810	0.074362	0.767544	0.999938	0.0597561	0.849209	0.999962	0.171685	0.541308	0.999864	0.171147	0.536533	0.999953	2688	4327	4583	3073	3234	5507	2761	4177	3747	4112	3573	5786	48.3862	71.1197	70.1444	55.5681	60.5606	96.9777	51.0808	80.2867	66.7184	55.2451	77.0467	89.7181	2919.85	4613.25	3816.59	2743.9	4040.39	3994.4	3214.53	4463.45	5213.53	3212.8	3547.25
RS02163	RSp1606	RS_RS24815	-0.250615	0.485655	0.999938	-0.012206	0.978978	0.999962	-0.00117591	0.997627	0.999864	0.25099	0.550165	0.999953	523	909	932	387	668	1077	358	772	603	595	712	956	83.4118	132.373	126.384	62.0023	110.831	168.037	58.6824	131.471	95.129	70.8257	136.03	131.339	378.597	852.628	614.199	533.876	848.79	812.303	465.138	889.443	861.413	404.606	732.703
RS02164	RSp1607	RS_RS24820	-0.0871213	0.811007	0.999938	-0.0631223	0.894476	0.999962	-0.0484845	0.894633	0.999864	-0.0108378	0.981523	0.999953	598	1080	1158	492	810	1165	468	1004	855	548	823	1135	72.0706	118.848	118.663	59.5652	101.555	137.356	57.9698	129.204	101.928	49.293	118.819	117.832	494.925	1108.86	870.879	610.435	1008.46	1009.28	428.396	1028.11	1022.7	514.383	888.457
RS02165	RSp1608	RS_RS24825	-0.133101	0.743124	0.999938	-0.116845	0.825172	0.999962	-0.0349068	0.927379	0.999864	-0.0048159	0.992924	0.999953	368	594	583	250	467	645	214	568	450	272	450	605	141.995	209.277	191.269	96.9028	187.456	243.472	84.8669	234.024	171.754	78.3326	208.002	201.09	226.312	627.322	458.358	375.653	554.655	508.125	212.634	562.148	545.141	261.373	512.234
RS02166	RSp1609	RS_RS24830	-0.135066	0.668647	0.999938	0.0650896	0.891073	0.999962	-0.0744979	0.84077	0.999864	0.139077	0.741856	0.999953	825	1356	1320	560	941	1507	611	1181	999	789	1038	1537	82.7528	124.194	112.578	56.4271	98.1921	147.879	62.9897	126.493	99.1206	59.0682	124.725	132.804	646.152	1304.34	1017.55	842.156	1266.18	1150.47	616.796	1296.69	1384.93	585.476	1032.15
RS02167	RSp1610	RS_RS24835	0.387407	0.308633	0.999938	0.278146	0.461673	0.999962	0.173226	0.509853	0.999864	0.0787842	0.866253	0.999953	690	982	994	774	719	1237	600	1544	898	921	1254	1310	76.9554	100.003	94.2599	86.7165	83.4213	134.966	68.7766	183.876	99.0686	76.6651	167.539	125.855	634.52	1705.26	914.678	704.349	916.955	866.34	719.986	1566.52	1180.39	809.212	788.643
RS02171	RSp1614	RS_RS24855	0.296121	0.556456	0.999938	0.279987	0.710331	0.999962	0.195173	0.731895	0.999864	0.196384	0.780601	0.999953	150	122	233	320	115	87	308	107	131	536	110	122	15.9842	11.8706	21.1109	34.2548	12.7484	9.06952	33.7327	12.1751	13.8084	42.6298	14.0418	11.1988	325.72	118.175	133.433	153.119	113.919	203.076	419.015	137.414	109.929	334.558	126.139
RS02173	RSp1616	RS_RS24865	0.0825805	0.736199	0.999938	-0.0971289	0.785316	0.999962	0.21303	0.367275	0.999864	0.0486318	0.895017	0.999953	492	463	505	646	436	462	581	350	446	916	302	470	67.0664	57.6277	58.5305	88.4593	61.8279	61.6093	81.3983	50.9442	60.1374	93.1931	49.3146	55.1884	614.426	386.554	454.283	502.231	432.332	440.143	716.078	377.264	423.498	675.389	478.231
RS02174	RSp1617	RS_RS24870	-0.0473403	0.836661	0.999938	-0.126239	0.642555	0.999962	0.0395741	0.88189	0.999864	-0.0247311	0.913071	0.999953	1375	1276	1068	984	1457	1048	1033	893	1308	1354	785	1492	313.279	265.454	206.895	225.213	345.339	233.59	241.895	217.253	294.785	230.247	214.253	292.824	1092.43	986.266	1332.29	1403.59	1191.48	930.836	1058.48	980.636	1344.38	1028.77	1598.13
RS02175	RSp1618	RS_RS24875	-0.145167	0.555074	0.999938	-0.0546055	0.860943	0.999962	-0.0669008	0.818321	0.999864	0.0382892	0.884134	0.999953	741	713	602	540	770	477	607	419	643	714	423	818	242.836	213.351	167.742	177.77	262.508	152.925	204.448	146.621	208.437	174.639	166.059	230.918	641.922	462.761	654.942	756.409	665.772	524.685	558.165	528.419	737.067	564.566	844.583
RS02176	RSp1619	RS_RS24880	-0.118286	0.650344	0.999938	-0.171333	0.583511	0.999962	0.069443	0.818813	0.999864	0.0304839	0.904502	0.999953	2406	2320	1698	1773	2730	1649	1761	1377	2197	2163	1365	2663	276.062	243.058	165.653	204.358	325.861	185.096	207.668	168.707	249.351	185.232	187.617	263.204	1862.31	1520.81	2237.8	2456.03	2166.33	1479.92	1690.91	1705.18	2399.52	1853.66	2994.43
RS02177	RSp1620	RS_RS24885	0.0137908	0.955412	0.999938	-0.0282737	0.943493	0.999962	0.172908	0.605772	0.999864	0.145708	0.638789	0.999953	2944	2681	1924	2038	3643	2093	2239	2071	2551	2537	1773	4327	117.481	97.6867	65.2805	81.6964	151.233	81.7074	91.8293	88.246	100.695	75.5608	84.7551	148.739	2367.82	2287.3	2598.38	3005.22	2503.42	1676.9	1983.28	2214.86	3898.89	2130.72	3995.86
RS02180	RSp1623	RS_RS24900	-0.17219	0.512251	0.999938	-0.277495	0.388528	0.999962	-0.0262204	0.927264	0.999864	-0.117874	0.685606	0.999953	3578	3682	2923	2443	4118	2531	2360	2072	3700	2788	1990	3656	405.672	381.179	281.783	278.246	485.712	280.732	275.008	250.848	414.96	235.926	270.282	357.068	2495.78	2288.4	3768.72	3652.4	3438.11	2547.6	2179.5	2485.94	3294.28	2554.14	4516.87
RS02184	RSp1626	RS_RS24915	-0.0966468	0.728763	0.999938	0.0908583	0.817005	0.999962	-0.182531	0.579676	0.999864	0.0190079	0.956168	0.999953	456	439	405	227	446	370	259	374	453	355	351	510	133.036	116.944	100.464	66.5273	135.362	105.601	77.6609	116.51	130.729	77.3001	122.67	128.169	273.901	413.061	461.413	465.483	409.922	352.986	277.519	438.475	459.541	237.327	489.2
RS02185	RSp1627	RS_RS24920	0.0302985	0.906426	0.999938	-0.0531984	0.891144	0.999962	-0.141803	0.624922	0.999864	-0.212401	0.556469	0.999953	1167	1144	1097	603	1044	1173	765	950	1399	778	895	1262	473.191	423.547	378.201	245.614	440.376	465.294	318.806	411.316	561.116	235.447	434.728	440.792	809.012	1049.22	1424.98	1191.27	1068.22	956.112	608.197	1118.05	1137.14	630.432	1145.12
RS02188	RSp1630	RS_RS24935	0.53818	0.434613	0.999938	0.00691479	0.993596	0.999962	0.322305	0.664311	0.999864	-0.193052	0.818643	0.999953	25	16	28	43	13	23	50	18	21	61	18	14	10.3117	6.02587	9.81969	17.8167	5.57815	9.28072	21.1962	7.92773	8.56798	18.7788	8.89387	4.97424	52.8766	19.8799	21.39	25.5199	14.9402	24.4039	47.6864	22.4859	12.6148	44.9562	14.2592
RS02194	RSp1636	RS_RS24960	0.00609331	0.975981	0.999938	0.135968	0.742915	0.999962	0.0519596	0.872099	0.999864	0.194991	0.541524	0.999953	4107	5132	5707	3558	3152	7426	3413	4505	5334	4605	4333	7972	642.171	732.695	758.725	558.859	512.708	1135.91	548.481	752.155	824.99	537.407	811.602	1073.75	3609.36	4975.51	5433.06	4192.41	4792.07	4974.05	3599.93	5412.86	7183.25	3719.86	3457.31
RS02195	RSp1637	RS_RS24965	-0.0499718	0.726904	0.999938	-0.0945836	0.560879	0.999962	-0.0387106	0.78399	0.999864	-0.0687126	0.680154	0.999953	1544	1690	1835	1344	1479	1659	1269	1527	1535	1677	1246	1722	212.895	212.772	215.132	186.161	212.15	223.784	179.837	224.825	209.361	172.583	205.809	204.532	1342.01	1686.48	1563.51	1576.11	1578.06	1599.33	1310.98	1556.52	1551.63	1405.14	1622.26
RS02196	RSp1638	RS_RS24970	0.289031	0.417801	0.999938	0.0237537	0.944685	0.999962	0.290974	0.321435	0.999864	0.039555	0.921333	0.999953	917	1205	1002	806	1041	1642	605	1460	1309	1217	1214	1388	147.231	176.656	136.788	129.998	173.876	257.91	99.8356	250.306	207.893	145.838	233.496	191.968	639.807	1612.48	1333.31	936.069	1125.18	873.312	951.382	1516.55	1250.67	842.667	1141.83
RS02197	RSp1639	RS_RS24975	0.0785087	0.841755	0.999938	0.140879	0.792657	0.999962	0.147998	0.708537	0.999864	0.22563	0.676312	0.999953	141	184	200	265	124	138	247	115	127	410	124	149	24.8026	29.5533	29.9129	46.8269	22.6912	23.7477	44.6555	21.6005	22.0979	53.8283	26.1294	22.5774	261.211	127.011	129.359	143.932	171.812	174.314	320.515	154.903	134.258	277.056	136.011
RS02198	RSp1640	RS_RS24985	0.170276	0.658608	0.999938	0.227496	0.646269	0.999962	0.0624575	0.873441	0.999864	0.134602	0.788596	0.999953	151	119	125	164	82	134	178	85	136	282	73	170	70.1434	50.474	49.3709	76.5287	39.6261	60.8947	84.9824	42.1615	62.4912	97.7704	40.622	68.025	188.241	93.8775	138.526	154.14	111.118	108.946	220.452	91.1929	153.18	171.461	89.9426
RS02199	RSp1641	RS_RS24990	0.306814	0.597098	0.999938	0.38474	0.574474	0.999962	0.119067	0.830939	0.999864	0.212833	0.767252	0.999953	50	49	60	85	37	35	101	38	35	151	35	59	26.8799	24.0527	27.4258	45.9036	20.6927	18.4073	55.8056	21.8136	18.6121	60.5874	22.54	27.3224	106.811	41.9687	35.65	51.0398	45.7544	52.2942	118.043	43.7226	53.1625	88.8669	40.5839
RS02200	RSp1642	RS_RS24995	0.491138	0.469134	0.999938	0.310113	0.754354	0.999962	0.567822	0.458364	0.999864	0.405181	0.658358	0.999953	135	113	259	519	79	79	429	107	86	818	107	118	11.9394	9.12513	19.476	46.1093	7.26834	6.83505	38.9948	10.1046	7.52347	53.9947	11.3361	8.98962	453.681	118.175	87.5972	137.807	105.515	225.736	639.467	133.666	106.325	542.611	86.652
RS02203	RSp1644	RS_RS25000	-0.13014	0.628351	0.999938	-0.16787	0.486791	0.999962	0.0761097	0.749381	0.999864	0.0516154	0.859396	0.999953	210	287	264	248	205	276	207	154	257	324	186	217	72.2856	90.2038	77.2658	85.7541	73.4081	92.9407	73.2322	56.6031	87.5055	83.2387	76.6963	64.343	218.909	170.084	261.773	214.367	267.99	230.094	253.285	232.354	195.53	259.282	224.856
RS02204	RSp1645	RS_RS25005	0.252286	0.463226	0.999938	0.143308	0.6584	0.999962	0.0871991	0.777384	0.999864	-0.00748329	0.983815	0.999953	252	233	189	177	244	235	161	264	294	289	264	233	85.5123	72.1929	54.5306	60.3354	86.1343	78.0118	56.1504	95.6575	98.6836	73.1938	107.315	68.1073	170.263	291.572	299.46	257.24	217.567	164.727	225.924	329.793	209.947	185.052	267.634
RS02206	RSp1647	RS_RS25015	0.33521	0.151583	0.999938	0.208124	0.53211	0.999962	0.322961	0.215779	0.999864	0.211694	0.503822	0.999953	519	501	642	833	507	549	782	532	540	1301	497	727	53.1738	46.8682	55.9263	85.7326	54.0376	55.0259	82.3448	58.2008	54.726	99.4846	60.998	64.1615	826.99	587.562	550.029	529.793	467.815	559.548	1017.05	620.861	655.071	870.896	556.108
RS02208	RSp1649	RS_RS25020	0.309302	0.17923	0.999938	0.311301	0.227864	0.999962	-0.010213	0.970467	0.999864	0.00768346	0.971043	0.999953	268	269	242	240	270	194	247	309	303	425	243	319	142.475	130.577	109.388	128.17	149.323	100.895	134.959	175.408	159.337	168.633	154.753	146.085	261.211	341.272	308.627	273.573	251.182	210.92	332.241	303.56	287.438	250.918	296.152
RS02209	RSp1650	RS_RS25025	0.309818	0.603062	0.999938	0.223578	0.798318	0.999962	0.374812	0.589945	0.999864	0.306633	0.699107	0.999953	111	95	186	324	72	63	266	84	76	468	72	118	19.173	14.9831	27.3169	56.219	12.9377	10.6457	47.2224	15.4929	12.9853	60.3339	14.898	17.5573	281.304	92.773	77.4115	113.308	88.7074	162.112	365.856	89.9436	106.325	338.74	78.974
RS02210	RSp1651	RS_RS25030	-0.200019	0.525468	0.999938	-0.112811	0.770364	0.999962	-0.0627219	0.834674	0.999864	0.0395604	0.922672	0.999953	225	281	369	318	234	202	282	151	239	438	162	210	51.509	58.7378	71.8254	73.1305	55.7282	45.2394	66.3513	36.9118	54.1213	74.8382	44.4268	41.4123	298.224	166.771	243.439	229.679	262.387	321.609	342.404	202.373	189.223	332.467	256.665
RS02211	RSp1652	RS_RS25035	0.565858	0.420199	0.999938	0.139293	0.893814	0.999962	0.609026	0.421857	0.999864	0.201226	0.841486	0.999953	45	60	135	227	50	49	198	58	51	379	33	43	6.94541	8.45566	17.7162	35.1951	8.02811	7.39854	31.4087	9.55873	7.7862	43.6589	6.10138	5.71694	209.391	64.0576	51.9472	45.9358	56.0257	117.662	296.281	41.2242	38.7456	237.327	54.843
RS02212	RSp1653	RS_RS25040	0.413609	0.610165	0.999938	-0.0273623	0.978554	0.999962	0.583446	0.512293	0.999864	0.160767	0.864828	0.999953	26	30	104	145	18	50	118	31	34	197	25	36	9.87302	10.4018	33.5785	55.3115	7.11061	18.5742	46.053	12.5697	12.771	55.833	11.3722	11.7758	124.789	34.2377	34.6315	26.5407	28.0129	90.6432	154.004	31.2304	32.4382	151.597	19.7435
RS02213	RSp1654	RS_RS25045	-0.126704	0.649189	0.999938	0.00629312	0.989636	0.999962	-0.00788306	0.982173	0.999864	0.137632	0.747571	0.999953	1028	1506	1342	649	1140	1712	740	979	1430	883	972	1980	202.411	270.755	224.67	128.368	233.509	329.768	149.752	205.831	278.514	129.763	229.264	335.827	782.574	1081.25	1456.56	1049.38	1406.25	1169.65	690.28	1214.24	1784.1	678.525	1250.42
RS02214	RSp1655	RS_RS25050	-0.0569579	0.907009	0.999938	-0.0515287	0.878116	0.999962	-0.103357	0.727004	0.999864	-0.0807358	0.882589	0.999953	109	121	133	91	97	119	47	109	154	109	102	111	82.7815	83.9078	85.8834	69.4255	76.6366	88.4134	36.6863	88.3934	115.69	61.7847	92.7974	72.6171	49.704	120.384	156.86	111.267	112.985	115.919	85.2101	127.42	100.018	95.1399	106.396
RS02215	RSp1656	RS_RS25055	0.229979	0.459848	0.999938	0.159461	0.571121	0.999962	0.176317	0.453244	0.999864	0.119793	0.737633	0.999953	267	322	287	253	299	349	202	310	402	353	288	470	46.6238	51.3409	42.6117	44.3801	54.3158	59.6192	36.2533	57.8023	69.4372	46.0065	60.2446	70.6975	213.622	342.377	409.466	272.552	300.671	250.14	275.956	359.775	423.498	264.51	327.961
RS02216	RSp1657	RS_RS25060	0.332607	0.100251	0.999938	0.184136	0.289547	0.999962	0.357288	0.0916516	0.999864	0.223186	0.214665	0.999953	318	308	285	342	343	382	354	302	368	596	330	440	52.2855	46.2398	39.8428	56.4873	58.6687	61.4444	59.8214	53.021	59.8511	73.1389	64.9976	62.3184	374.367	333.541	374.835	324.613	287.599	248.397	465.919	412.242	396.466	357.559	376.223
RS02217	RSp1658	RS_RS25065	0.0896211	0.719158	0.999938	0.146309	0.518708	0.999962	-0.0836134	0.750405	0.999864	-0.0121414	0.959255	0.999953	171	152	191	136	151	154	143	152	191	226	132	191	56.8173	46.1146	53.9596	45.3936	52.1939	50.0576	48.8337	53.9281	62.7752	56.0456	52.5397	54.6673	151.227	167.875	194.547	174.556	141.932	166.47	176.674	164.897	172.102	142.187	165.626
RS02218	RSp1659	RS_RS25070	0.152354	0.549729	0.999938	0.0506437	0.839841	0.999962	0.0138178	0.951734	0.999864	-0.0730542	0.800606	0.999953	195	215	203	183	176	205	159	214	232	217	187	236	106.023	106.737	93.845	99.9508	99.5486	109.039	88.8507	124.241	124.773	88.0587	121.797	110.531	168.148	236.35	236.309	199.055	200.759	176.929	169.638	233.604	212.65	191.325	193.048
RS02220	RSp1661	RS_RS25075	0.254431	0.202924	0.999938	0.250543	0.177993	0.999962	0.174866	0.435507	0.999864	0.185597	0.271876	0.999953	312	261	340	320	277	343	316	322	328	461	342	432	98.2106	75.0161	90.9983	101.187	90.7071	105.624	102.233	108.23	102.129	108.306	128.961	117.138	334.18	355.63	334.092	318.488	243.712	296.334	360.384	427.232	389.258	334.558	303.83
RS02222	RSp1663	RS_RS25085	-0.975354	0.00164777	0.999938	-0.518103	0.162314	0.999962	-1.02739	6.41924e-05	0.100848	-0.555681	0.174782	0.999953	1550	1546	1837	739	910	535	1063	651	501	539	599	498	1123.66	1023.35	1132.3	538.169	686.282	379.421	792.019	503.931	359.262	291.635	520.186	310.987	1124.16	718.991	510.305	1582.23	1443.6	1601.07	421.36	748.281	448.728	772.619	998.143
RS02223	RSp1664	RS_RS25090	0.396146	0.425309	0.999938	0.326473	0.611652	0.999962	0.374831	0.508305	0.999864	0.322398	0.575949	0.999953	165	106	249	368	113	130	323	126	154	558	138	216	24.2911	14.2489	31.1684	54.423	17.3061	18.7228	48.8726	19.8071	22.4261	61.3121	24.3373	27.3922	341.583	139.16	156.86	168.431	98.9788	217.021	436.213	172.392	194.629	384.741	123.945
RS02224	RSp1665	RS_RS25095	0.0294007	0.920558	0.999938	0.00505192	0.986946	0.999962	0.224329	0.514422	0.999864	0.215427	0.416822	0.999953	94	101	141	148	98	109	113	92	97	169	95	137	48.3606	47.4456	61.6785	76.4886	52.4503	54.8599	59.7506	50.5404	49.3635	64.8932	58.5486	60.7148	119.501	101.609	98.8015	95.9547	94.31	122.891	132.115	118.676	123.445	154.733	107.492
RS02226	RSp1667	RS_RS25105	-0.0185926	0.882768	0.999938	0.0111781	0.94797	0.999962	-0.113099	0.403305	0.999864	-0.0692272	0.680134	0.999953	1194	1337	1358	1011	1097	1159	1053	1088	1265	1271	992	1372	123.654	126.429	119.579	105.179	118.187	117.423	112.081	120.315	129.588	98.2424	123.068	122.396	1113.58	1201.63	1288.49	1218.83	1248.44	1183.59	993.597	1239.22	1236.25	1056.99	1203.26
RS02227	RSp1668	RS_RS25110	0.0115747	0.937693	0.999938	0.138242	0.352798	0.999962	-0.248699	0.143168	0.999864	-0.107762	0.355593	0.999953	3732	3275	3496	2627	2882	2553	3159	2896	3391	3865	2716	3274	463.797	371.628	369.41	327.957	372.596	310.386	403.492	384.301	416.854	358.496	404.339	350.489	3340.75	3198.46	3453.98	3809.61	3058.07	3047.01	3021.44	3392.87	2950.07	2746.51	3161.15
RS02229	RSp1670	RS_RS25115	0.514336	0.421793	0.999938	0.278775	0.75707	0.999962	0.255048	0.69468	0.999864	0.0377018	0.966421	0.999953	81	73	141	206	50	62	232	85	51	366	51	60	31.0043	25.5135	45.8888	79.2091	19.9097	23.2163	91.2692	34.7411	19.3098	104.56	23.3849	19.7833	245.348	93.8775	51.9472	82.6844	68.1646	122.891	286.118	63.7101	54.0636	215.372	54.843
RS02231	RSp1672	RS_RS25125	0.583328	0.344452	0.999938	0.338083	0.682435	0.999962	0.281692	0.647615	0.999864	0.0540328	0.947883	0.999953	128	92	164	275	71	79	323	113	71	473	92	87	23.3752	15.3407	25.4648	50.4486	13.4885	14.1136	60.6244	22.0349	12.8255	64.4696	20.1262	13.6859	341.583	124.802	72.3186	130.662	85.9061	142.937	369.765	114.928	78.3922	287.511	77.8771
RS02232	RSp1673	RS_RS25130	0.263911	0.386175	0.999938	0.0331417	0.879158	0.999962	0.459853	0.126837	0.999864	0.243584	0.268748	0.999953	744	740	430	823	802	802	650	688	730	1368	660	800	122.75	111.479	60.321	136.402	137.652	129.446	110.22	121.206	119.136	168.455	130.443	113.697	687.396	759.855	743.558	759.472	690.984	374.775	1069.43	824.483	720.848	860.441	879.682
RS02233	RSp1674	RS_RS25135	0.251377	0.701297	0.999938	0.0421171	0.962067	0.999962	0.536495	0.416728	0.999864	0.345184	0.696103	0.999953	73	87	146	261	84	53	209	58	51	374	43	94	22.8286	24.8419	38.8203	81.9912	27.3271	16.2142	67.174	19.3674	15.776	87.2922	16.1084	25.3217	221.024	64.0576	51.9472	74.518	81.2373	127.249	292.372	53.7163	84.6996	272.874	92.1363
RS02235	RSp1676	RS_RS25145	0.183686	0.583007	0.999938	0.0426868	0.918966	0.999962	0.189572	0.55194	0.999864	0.0644751	0.881823	0.999953	579	630	872	1038	520	589	1030	514	536	1425	431	743	34.759	34.5335	44.5098	62.5975	32.4751	34.5914	63.5514	32.9487	31.829	63.8487	30.9952	38.4226	1089.26	567.683	545.955	591.04	588.27	760.008	1113.99	538.413	669.488	1085.22	570.368
RS02236	RSp1677	RS_RS25150	0.0121987	0.962892	0.999938	0.0678682	0.834708	0.999962	0.0703204	0.784655	0.999864	0.141559	0.672123	0.999953	599	602	846	839	545	561	790	462	571	1203	437	729	66.189	60.7388	79.4841	93.1305	62.6489	60.6438	89.7193	54.5115	62.4116	99.214	57.8455	69.3899	835.451	510.252	581.605	611.456	562.125	737.348	940.438	545.908	656.873	877.169	597.789
RS02237	RSp1678	RS_RS25155	0.144407	0.471004	0.999938	0.0758208	0.560999	0.999962	0.190203	0.294421	0.999864	0.136058	0.436363	0.999953	657	649	592	675	608	698	541	601	731	939	610	778	72.2642	65.1798	55.3644	74.5817	69.5696	75.1065	61.1582	70.5861	79.5326	77.0853	80.3742	73.7135	572.125	663.769	744.576	670.662	606.012	515.969	734.058	762.022	701.025	705.708	666.891
RS02241	tRNA-pheU	RS_RS00395	1.06198	0.21455	0.999938	-0.0996243	0.90912	0.999962	0.9066	0.354117	0.999864	-0.234797	0.77008	0.999953	9	6	6	16	14	6	15	16	8	21	8	10	16.998	10.3471	9.63511	30.3561	27.5069	11.0859	29.1169	32.2672	14.9456	29.6021	18.0998	16.2691	15.863	17.6711	8.14858	9.18716	5.60257	5.22942	16.4166	9.99374	9.0106	16.7279	15.3561
RS02287	RSp0956	RS_RS21725	-0.132285	0.623457	0.999938	-0.176749	0.61844	0.999962	0.103777	0.697727	0.999864	0.0737765	0.838173	0.999953	254	297	314	211	297	335	174	278	244	233	236	343	101.274	108.127	106.45	84.5122	123.191	130.67	71.3041	118.358	96.2333	69.3378	112.722	117.807	184.011	307.035	248.532	259.282	277.327	273.673	182.146	294.815	309.064	220.599	325.768
RS02288	RSp0957	RS_RS21730	0.153087	0.743403	0.999938	0.10182	0.799455	0.999962	-0.00523679	0.989573	0.999864	-0.0397325	0.93617	0.999953	64	83	93	60	60	97	51	116	66	86	69	101	21.4137	25.3571	26.4573	20.1666	20.8843	31.7503	17.538	41.4435	21.8436	21.4762	27.656	29.11	53.9342	128.115	67.2258	65.3309	77.5023	81.0559	67.23	86.196	91.0071	62.7296	65.8117
RS02289	RSp0958	RS_RS21735	1.27659	0.0740276	0.999938	0.199064	0.832871	0.999962	0.284152	0.727898	0.999864	-0.772497	0.36872	0.999953	33	30	75	103	18	30	104	151	31	143	36	27	7.04877	5.85101	13.6211	22.1008	3.99972	6.26881	22.8314	34.44	6.54984	22.7973	9.2115	4.9679	109.983	166.771	31.5757	33.6862	28.0129	65.3677	111.789	44.9718	24.3286	107.686	19.7435
RS02290	RSp0959	RS_RS21740	-0.202072	0.670197	0.999938	-0.223485	0.698688	0.999962	-0.27721	0.524981	0.999864	-0.282354	0.642646	0.999953	448	330	483	518	245	185	570	198	206	590	162	212	41.9473	28.2131	38.4525	48.7222	23.8644	16.9458	54.853	19.796	19.0793	41.2312	18.1706	17.099	602.794	218.679	209.826	457.316	308.142	420.968	461.229	202.373	191.025	541.565	268.731
RS02291	RSp0960	RS_RS21745	0.0657861	0.795068	0.999938	0.0936388	0.728203	0.999962	0.0551282	0.839806	0.999864	0.099168	0.706314	0.999953	244	190	242	235	217	188	238	197	194	364	163	256	36.5971	26.0208	30.8619	35.4075	33.859	27.5854	36.6887	31.5507	28.7825	40.748	29.2869	33.0755	251.693	217.575	197.603	249.074	177.415	210.92	284.555	203.622	230.671	245.691	238.019
RS02293	RSp0962	RS_RS21755	-0.0627726	0.821978	0.999938	-0.264899	0.338224	0.999962	0.259754	0.280405	0.999864	0.0712624	0.82942	0.999953	165	172	179	208	177	177	172	107	161	253	122	157	39.0823	37.1993	36.0495	49.4914	43.6141	41.0141	41.872	27.0624	37.7217	44.7265	34.6166	32.0335	181.896	118.175	163.99	168.431	160.607	156.011	197.781	152.404	141.466	217.463	194.144
RS02297	RSp0966	RS_RS21775	-0.799858	0.205564	0.999938	-0.642218	0.271963	0.999962	-0.893963	0.0719537	0.999864	-0.720176	0.321311	0.999953	419	255	389	244	201	75	350	134	58	174	113	85	88.706	49.2935	70.0227	51.8919	44.2683	15.5333	76.1563	30.2922	12.1461	27.4939	28.658	15.5013	370.136	147.995	59.0772	427.713	238.109	339.04	136.023	141.162	76.5901	255.1	220.469
RS02298	RSp0967	RS_RS21780	-1.02545	0.271061	0.999938	-0.350456	0.651121	0.999962	-1.23366	0.0560449	0.999864	-0.543151	0.615432	0.999953	262	75	133	90	62	34	155	44	10	122	28	26	89.5407	23.404	38.6475	30.8981	22.0429	11.3674	54.444	16.0568	3.38056	31.1191	11.4632	7.65424	163.918	48.5954	10.1857	267.448	70.0322	115.919	95.3728	34.9781	23.4276	94.0944	68.0054
RS02299	RSp0968	RS_RS21785	-0.6859	0.453009	0.999938	-0.103197	0.920645	0.999962	-1.24135	0.100608	0.999864	-0.641901	0.579203	0.999953	202	75	149	107	43	16	192	29	17	140	32	15	67.1175	22.7539	42.0941	35.7141	14.8632	5.20079	65.567	10.2889	5.58732	34.7185	12.7369	4.29324	203.046	32.0288	17.3157	206.201	70.0322	129.864	109.444	39.975	13.5159	111.868	47.165
RS02300	RSp0969	RS_RS21790	-1.02311	0.18004	0.999938	-0.445046	0.453336	0.999962	-1.63959	0.000886679	0.32565	-1.04509	0.231422	0.999953	917	388	745	280	223	99	639	207	53	255	153	87	148.729	57.4602	102.738	45.6199	37.626	15.7081	106.519	35.8494	8.50297	30.8684	29.7266	12.155	675.763	228.619	53.9843	936.069	362.3	649.319	199.345	191.13	78.3922	292.738	244.6
RS02301	RSp0970	RS_RS21795	-1.12151	0.0689557	0.999938	-0.774587	0.169008	0.999962	-1.22199	0.00753555	0.999864	-0.859632	0.23002	0.999953	1617	1055	1502	562	820	235	1115	432	154	364	393	260	227.551	135.56	179.717	79.4466	120.044	32.352	161.266	64.9141	21.4367	38.2312	66.2506	31.5175	1179.15	477.118	156.86	1650.63	985.119	1309.1	284.555	490.942	234.276	587.567	899.426
RS02303	RSp0971	RS_RS21800	-0.275428	0.771683	0.999938	0.249125	0.830003	0.999962	-0.525532	0.498556	0.999864	0.0178926	0.988824	0.999953	241	127	317	322	75	35	422	56	21	571	51	33	27.1316	13.0549	30.3437	36.4154	8.7837	3.8547	48.8281	6.73183	2.33855	47.978	6.87792	3.20023	446.279	61.8487	21.39	246.012	118.588	276.287	446.376	63.7101	29.735	336.649	82.2646
RS02313	RSp0981	RS_RS21850	0.374542	0.307272	0.999938	-0.00586615	0.989643	0.999962	0.347536	0.431224	0.999864	-0.0152423	0.96833	0.999953	77	84	137	149	69	125	113	132	92	191	70	133	27.29	27.1834	41.2843	53.0482	25.4402	43.3399	41.1615	49.9545	32.2531	50.5237	29.7194	40.6045	119.501	145.786	93.7087	78.6012	78.436	119.405	149.313	87.4452	119.841	155.778	75.6834
RS02314	RSp0982	RS_RS21855	0.610667	0.278584	0.999938	0.0694047	0.92211	0.999962	0.874569	0.130443	0.999864	0.345969	0.613469	0.999953	244	489	434	348	279	1328	157	750	649	380	620	1166	131.174	240.036	198.38	187.935	156.034	698.425	86.7473	430.532	345.121	152.472	399.28	539.965	166.033	828.331	661.053	249.074	456.61	378.261	297.063	774.515	1050.64	363.832	306.024
RS02316	RSp0983	RS_RS21860	-0.270225	0.331339	0.999938	-0.00234637	0.995799	0.999962	-0.182169	0.578761	0.999864	0.0991154	0.805847	0.999953	1225	1881	1880	766	1568	1622	831	1271	1541	1010	1212	2067	218.7	306.628	285.378	137.376	291.217	283.288	152.48	242.295	272.135	134.58	259.205	317.879	878.81	1403.74	1569.62	1250.47	1756.41	1638.55	789.561	1514.05	1862.49	800.848	1719.88
RS02317	RSp0985	RS_RS21870	0.219891	0.21619	0.999938	0.0517292	0.807428	0.999962	0.264543	0.165098	0.999864	0.111153	0.597098	0.999953	330	394	407	420	432	378	436	356	373	642	366	428	38.5103	41.9827	40.3839	49.2361	52.4451	43.1539	52.2937	44.3609	43.0568	55.9173	51.165	43.0246	461.084	393.181	379.927	336.862	367.902	354.729	501.88	457.213	385.654	439.107	473.844
RS02319	RSp0987	RS_RS21885	1.63274	0.328448	0.999938	0.263593	NA	1	1.36543	0.455836	0.999864	0.0178184	NA	1	9	1	47	123	0	6	145	2	3	200	2	3	2.00286	0.203198	8.89318	27.497	0	1.30624	33.1647	0.475254	0.660389	33.219	0.533172	0.575095	153.342	2.20888	3.05572	9.18716	0.933762	40.9638	156.349	2.49843	2.70318	128.596	0
RS02321	RSp0989	RS_RS21895	0.787386	0.446599	0.999938	0.284941	0.840502	0.999962	0.317331	0.781113	0.999864	-0.166131	0.900578	0.999953	13	30	62	99	6	11	121	25	9	160	10	11	3.04902	6.42464	12.364	23.3251	1.46395	2.52391	29.1677	6.261	2.08799	28.0082	2.80961	2.22238	127.961	27.611	9.16715	13.2703	28.0129	54.0373	125.079	12.4922	9.91166	103.504	6.58117
RS02324	RSp0992	RS_RS21910	0.329943	0.702064	0.999938	0.077368	0.928303	0.999962	0.48774	0.552326	0.999864	0.247677	0.787807	0.999953	19	36	34	75	13	25	63	7	29	80	25	34	5.07864	8.78632	7.72723	20.1385	3.61489	6.5373	17.3075	1.99792	7.66764	15.96	8.00503	7.82857	66.6245	7.73109	29.5386	19.3951	33.6154	29.6334	62.5395	31.2304	30.636	78.412	14.2592
RS02325	RSp0993	RS_RS21915	0.173461	0.652173	0.999938	-0.0299309	0.93137	0.999962	0.188779	0.611147	0.999864	0.000466032	0.999011	0.999953	137	170	295	260	167	188	265	149	179	341	164	179	11.8964	13.4789	21.7805	22.6798	15.0859	15.9705	23.6505	13.8156	15.3751	22.1003	17.0596	13.3893	280.246	164.562	182.324	139.849	158.74	257.113	266.575	204.872	161.29	271.828	183.176
RS02329	RSp0997	RS_RS21935	0.293226	0.503989	0.999938	0.102821	0.862084	0.999962	0.352432	0.449528	0.999864	0.178451	0.757377	0.999953	125	116	181	261	96	132	238	102	116	362	80	185	19.4813	16.5074	23.9849	40.862	15.5646	20.1255	38.1228	16.9745	17.8828	42.1081	14.9358	24.8365	251.693	112.653	118.154	127.599	108.316	157.754	282.991	99.9374	166.696	272.874	105.299
RS02331	RSp0998	RS_RS21940	0.0782647	0.76274	0.999938	0.134848	0.667205	0.999962	0.0878595	0.776276	0.999864	0.157724	0.554054	0.999953	181	233	272	217	158	287	245	213	178	276	221	299	43.7382	51.4101	55.8858	52.676	39.7189	67.8466	60.8481	54.9602	42.5473	49.7782	63.974	62.239	259.095	235.246	181.306	184.764	217.567	237.067	215.761	276.077	269.417	226.872	173.304
RS02334	RSp1001	RS_RS21950	0.0713624	0.80963	0.999938	-0.0194248	0.964386	0.999962	0.144466	0.610864	0.999864	0.0679706	0.876747	0.999953	1754	2129	1966	1291	1869	2734	1220	2466	1725	1383	1918	2913	224.992	249.359	214.424	166.355	249.405	343.085	160.841	337.768	218.876	132.406	294.724	321.876	1290.19	2723.55	1757.04	1790.47	1987.98	1713.51	1081.15	2396	2624.79	1349.73	2050.03
RS02337	RSp1004	RS_RS21965	-0.583128	0.0390005	0.999938	-0.0728903	0.888903	0.999962	-0.492913	0.147618	0.999864	0.0307929	0.948848	0.999953	2760	4035	4961	1546	2211	3787	1642	2858	2346	1332	2540	3657	198.281	264.684	303.035	111.571	165.242	266.154	121.24	219.241	166.713	71.4209	218.593	226.312	1736.47	3156.49	2389.57	2817.39	3767.73	4323.86	1041.28	3173.01	3295.18	1616.33	2425.16
RS02338	RSp1005	RS_RS21970	0.0164944	0.969055	0.999938	0.148353	0.70932	0.999962	-0.0190781	0.951156	0.999864	0.128659	0.796477	0.999953	261	369	401	255	240	428	200	482	224	299	370	417	55.7493	71.9674	72.8273	54.7155	53.3296	89.435	43.9065	109.934	47.3279	47.6671	94.6738	76.7264	211.507	532.34	228.16	266.428	344.558	349.499	233.741	462.21	375.742	266.601	263.247
RS02340	RSp1006	RS_RS21975	-0.216485	0.643104	0.999938	0.171051	0.773282	0.999962	-0.202584	0.64892	0.999864	0.199094	0.740345	0.999953	958	1926	2086	652	1068	2173	658	2046	981	789	1775	1936	115.749	212.48	214.297	79.1353	134.24	256.848	81.7104	263.964	117.244	71.1504	256.909	201.496	695.856	2259.69	999.219	977.922	1798.43	1818.09	616.796	2217.36	1744.45	681.662	1171.45
RS02341	RSp1007	RS_RS21980	-0.189985	0.695981	0.999938	0.121828	0.845247	0.999962	-0.194116	0.645994	0.999864	0.131867	0.842318	0.999953	776	1322	1454	487	773	1547	413	1535	742	484	1305	1313	171.892	267.384	273.847	108.366	178.127	335.234	94.0249	363.069	162.58	80.0179	346.284	250.535	436.761	1695.32	755.781	792.137	1234.43	1267.26	378.364	1630.23	1183.09	509.155	847.873
RS02342	RSp1008	RS_RS21985	-0.181851	0.719752	0.999938	0.17396	0.753596	0.999962	-0.177526	0.693937	0.999864	0.193	0.74684	0.999953	309	627	684	236	359	695	228	705	295	335	602	564	72.4729	134.275	136.403	55.6032	87.593	159.465	54.9606	176.56	68.4398	58.6422	169.138	113.948	241.117	778.631	300.479	315.426	585.469	596.153	261.884	752.029	508.198	246.736	393.773
RS02343	RSp1009	RS_RS21990	-0.13567	0.761696	0.999938	0.158312	0.76669	0.999962	-0.174414	0.675774	0.999864	0.134074	0.807433	0.999953	755	1387	1528	540	801	1594	560	1582	740	724	1283	1392	86.4207	144.963	148.712	62.092	95.3809	178.494	65.8807	193.359	83.7862	61.8525	175.925	137.252	592.218	1747.23	753.743	770.7	1295.13	1331.76	565.983	1602.75	1254.28	564.566	878.586
RS02344	RSp1010	RS_RS21995	-0.224989	0.6135	0.999938	0.151595	0.789055	0.999962	-0.310611	0.455209	0.999864	0.0804731	0.889562	0.999953	1525	2545	3042	914	1386	2879	1021	2947	1276	1133	2395	2364	119.03	181.378	201.882	71.6644	112.54	219.833	81.9052	245.614	98.5161	66.0032	223.935	158.944	1079.74	3254.79	1299.7	1556.71	2376.42	2651.31	885.716	2991.88	2130.11	955.581	1520.25
RS02345	RSp1011	RS_RS22000	-0.216732	0.609568	0.999938	0.07546	0.888931	0.999962	-0.290416	0.450033	0.999864	0.0162103	0.976977	0.999953	1918	3223	3712	1262	1777	3499	1330	3600	1646	1351	2813	2918	128.528	197.206	211.499	84.9531	123.878	229.381	91.6009	257.596	109.106	67.5698	225.812	168.439	1406.52	3975.99	1676.57	1957.89	3009.52	3235.27	1056.14	3514.05	2629.29	1319.41	1949.12
RS02346	RSp1012	RS_RS22005	-0.20252	0.648583	0.999938	0.0214079	0.96805	0.999962	-0.185942	0.623136	0.999864	0.0523594	0.928265	0.999953	333	504	528	277	243	571	233	566	229	248	457	434	93.1741	128.763	125.613	77.8577	70.7319	156.297	67.0049	169.104	63.3806	51.7906	153.178	104.604	246.405	625.113	233.253	339.925	470.616	460.189	193.873	570.892	391.06	289.602	266.537
RS02347	RSp1013	RS_RS22010	-0.16873	0.681359	0.999938	0.0547486	0.918294	0.999962	-0.210493	0.573081	0.999864	0.0273313	0.960671	0.999953	970	1468	1685	702	786	1743	718	1718	737	693	1374	1381	119.615	165.292	176.671	86.9608	100.831	210.27	90.9995	226.217	89.8986	63.7818	202.97	146.696	759.308	1897.43	750.688	990.171	1370.76	1468.59	541.749	1716.42	1244.36	733.936	862.133
RS02359	RSp1022	RS_RS22055	0.459738	0.476432	0.999938	0.493955	0.604508	0.999962	0.268648	0.723316	0.999864	0.320606	0.713039	0.999953	48	49	113	155	29	43	151	52	48	297	50	44	5.50747	5.13355	11.024	17.8654	3.46152	4.82663	17.8069	6.37091	5.44781	25.4341	6.87243	4.34884	159.687	57.4309	48.8915	48.9982	45.7544	98.4873	232.178	62.4609	39.6466	162.051	31.809
RS02360	RSp1023	RS_RS22060	0.292358	0.233643	0.999938	0.0260721	0.911133	0.999962	0.181155	0.405967	0.999864	-0.0711043	0.78503	0.999953	913	1131	870	839	1074	1097	804	1198	1168	1195	1044	1103	148.584	168.063	120.384	137.162	181.829	174.651	134.479	208.182	188.024	145.15	203.53	154.627	850.256	1323.12	1189.69	931.986	1056.09	758.265	934.184	1304.18	993.869	877.169	1178.03
RS02361	RSp1024	RS_RS22070	0.311697	0.563571	0.999938	0.0351326	0.957241	0.999962	0.416703	0.442029	0.999864	0.158015	0.807236	0.999953	249	247	577	764	206	315	668	289	197	1030	206	350	10.2971	9.32656	20.2881	31.7379	8.86215	12.7435	28.3916	12.7614	8.05842	31.7906	10.2049	12.4678	706.432	319.183	200.659	254.178	230.639	502.895	805.196	257.339	315.371	798.757	225.953
RS02362	RSp1025	RS_RS22075	-0.0452675	0.889607	0.999938	-0.019469	0.965273	0.999962	0.0368514	0.90927	0.999864	0.0758218	0.865537	0.999953	367	545	486	291	409	602	250	478	466	323	433	616	84.4209	114.47	95.0541	67.2431	97.8735	135.471	59.1049	117.408	106.033	55.4542	119.317	122.06	264.383	527.923	474.655	374.632	508.9	423.583	252.503	540.911	555.053	304.239	448.616
RS02363	RSp1026	RS_RS22080	0.0378989	0.87085	0.999938	0.0549584	0.875923	0.999962	0.0750444	0.813697	0.999864	0.107564	0.69725	0.999953	299	314	423	427	212	353	363	249	328	555	235	389	38.9809	37.3785	46.8891	55.9216	28.7525	45.0215	48.6393	34.6631	42.2985	54.0035	36.701	43.6858	383.884	275.006	334.092	305.218	293.201	368.674	433.868	293.566	350.512	446.426	232.535
RS02364	RSp1027	RS_RS22085	0.12659	0.776198	0.999938	-0.174494	0.774337	0.999962	0.256748	0.593671	0.999864	-0.0274623	0.962469	0.999953	122	121	216	263	128	102	224	107	108	322	92	103	11.1185	10.0689	16.7376	24.0777	12.1354	9.09395	20.9814	10.4126	9.73602	21.9024	10.044	8.08602	236.887	118.175	110.006	124.537	112.985	188.259	251.722	114.928	92.8092	274.965	140.398
RS02365	RSp1028	RS_RS22090	0.683149	0.391229	0.999938	0.0340069	0.975798	0.999962	0.842977	0.327289	0.999864	0.211605	0.844366	0.999953	27	37	75	166	24	33	134	24	36	238	19	32	5.29445	6.62475	12.5046	32.6991	4.89583	6.33047	27.0061	5.02522	6.9828	34.8323	4.46313	5.40526	141.709	26.5066	36.6686	27.5615	34.5492	65.3677	186.055	23.7351	28.8339	173.552	26.3247
RS02366	RSp1029	RS_RS22095	0.476571	0.509798	0.999938	0.241604	0.792886	0.999962	0.465755	0.526296	0.999864	0.249707	0.784155	0.999953	71	44	133	207	56	45	198	60	43	343	48	60	10.9938	6.22088	17.5102	32.1981	9.02059	6.81657	31.5103	9.92035	6.58608	39.6398	8.90346	8.00294	209.391	66.2664	43.7986	72.4765	41.0855	115.919	268.138	59.9624	54.0636	216.417	61.4242
RS02367	RSp1030	RS_RS22100	0.63965	0.584717	0.999938	0.136796	0.91367	0.999962	0.826044	0.477374	0.999864	0.343306	0.784804	0.999953	28	11	102	190	18	13	160	17	11	251	22	34	5.33742	1.91459	16.532	36.3829	3.56947	2.42427	31.3468	3.46026	2.07413	35.7104	5.02372	5.58293	169.205	18.7755	11.2043	28.5823	10.2714	88.9001	196.218	27.4828	30.636	198.644	19.7435
RS02368	RSp1031	RS_RS22105	0.699399	0.424302	0.999938	0.207662	NA	1	0.846188	NA	1	0.373562	NA	1	114	105	388	820	72	77	678	74	97	1231	88	110	3.98427	3.35076	11.5299	28.7891	2.61779	2.63268	24.3541	2.76161	3.3534	32.1107	3.6843	3.31166	717.007	81.7286	98.8015	116.371	98.045	338.169	962.327	109.931	99.1166	857.304	78.974
RS02369	RSp1032	RS_RS22110	0.365647	0.564196	0.999938	0.0720143	0.933563	0.999962	0.534671	0.444321	0.999864	0.260328	0.747742	0.999953	92	53	183	275	60	93	212	86	70	409	47	102	12.3647	6.50405	20.9122	37.1279	8.38893	12.2277	29.2841	12.3419	9.30604	41.0269	7.567	11.8088	224.197	94.9819	71.3001	93.9132	49.4894	159.497	319.733	58.7132	91.9081	287.511	65.8117
RS02370	RSp1033	RS_RS22115	-0.0563567	0.813126	0.999938	-0.0433175	0.886371	0.999962	-0.0488453	0.832211	0.999864	-0.0223778	0.94198	0.999953	989	1147	954	703	956	1065	658	949	1037	847	900	1108	563.332	596.543	462.027	402.248	566.479	593.447	385.206	577.193	584.274	360.08	614.1	543.647	695.856	1048.11	1056.26	1009.57	1071.03	831.477	662.137	1124.3	998.374	734.982	1048.6
RS02371	RSp1034	RS_RS22120	0.127029	0.80199	0.999938	0.142196	0.693663	0.999962	-0.0420687	0.887188	0.999864	-0.00813519	0.988567	0.999953	115	176	150	119	127	142	77	232	111	171	164	126	61.1368	85.4334	67.8026	63.551	70.2371	73.8512	42.0721	131.698	58.371	67.8499	104.443	57.7012	81.43	256.23	113.062	117.391	164.342	130.735	133.678	204.872	113.534	124.414	139.301
RS02372	RSp1035	RS_RS22125	0.767585	0.0643834	0.999938	0.338981	0.536478	0.999962	0.366878	0.401848	0.999864	-0.0454166	0.932941	0.999953	83	82	121	157	68	110	181	158	87	283	110	94	13.5537	12.2266	16.8002	25.7543	11.5517	17.5726	30.3779	27.5501	14.053	34.4917	21.518	13.2226	191.413	174.502	88.6158	84.726	76.5685	105.46	221.234	137.414	84.6996	164.142	74.5865
RS02373	RSp1036	RS_RS22130	0.751959	0.326969	0.999938	0.299299	0.731299	0.999962	0.518912	0.517758	0.999864	0.085756	0.91879	0.999953	40	31	120	160	31	53	167	74	35	257	39	71	7.44687	5.26971	18.9953	29.923	6.0039	9.65282	31.9543	14.7107	6.44543	35.7104	8.69776	11.3863	176.608	81.7286	35.65	40.8318	28.9466	104.588	200.908	48.7195	63.9753	167.279	34.0027
RS02374	RSp1037	RS_RS22135	0.566029	0.333929	0.999938	0.534384	0.466174	0.999962	0.252205	0.722403	0.999864	0.237728	0.703127	0.999953	40	29	82	94	25	43	97	49	49	169	53	52	11.7414	7.77263	20.4656	27.7178	7.6341	12.3479	29.2638	15.3583	14.2274	37.0249	18.6365	13.1484	102.581	54.1176	49.91	40.8318	27.0791	71.4687	132.115	66.2085	46.8551	98.2764	27.4215
RS02375	RSp1038	RS_RS22140	-0.0977486	0.697564	0.999938	-0.104628	0.687453	0.999962	0.03047	0.889753	0.999864	0.038929	0.895088	0.999953	271	370	427	313	321	350	307	323	244	324	252	439	97.4911	121.537	130.609	113.113	120.132	123.177	113.51	124.075	86.8271	86.9939	108.599	136.041	324.662	356.734	248.532	276.635	345.492	372.16	253.285	314.803	395.565	327.239	352.092
RS02376	RSp1039	RS_RS22145	-0.136328	0.612622	0.999938	-0.228354	0.45836	0.999962	0.0513991	0.748979	0.999864	-0.0260226	0.944083	0.999953	1147	1424	1453	1114	1247	1420	734	1341	1149	928	1107	1431	112.921	128.006	121.626	110.171	127.713	136.761	74.2688	140.97	111.892	68.1879	130.553	121.356	776.229	1481.06	1170.34	1170.85	1329.68	1266.39	725.458	1382.88	1289.42	1164.68	1367.79
RS02377	RSp1040	RS_RS22150	-0.137129	0.655963	0.999938	-0.203912	0.534512	0.999962	0.181904	0.363477	0.999864	0.12928	0.747348	0.999953	1437	2053	2000	1551	2017	2056	892	1795	1705	1367	1758	2090	66.1742	86.3239	78.3091	71.7487	96.6263	92.6231	42.2178	88.2639	77.6651	46.9838	96.9794	82.9063	943.319	1982.47	1736.67	1466.88	1917.01	1743.14	1068.64	2196.12	1883.22	1621.56	2212.37
RS02378	RSp1041	RS_RS22155	-0.0376592	0.912027	0.999938	-0.184881	0.609548	0.999962	0.248558	0.301106	0.999864	0.114645	0.792807	0.999953	847	1020	829	745	989	1188	439	891	1007	699	900	1148	105.811	116.348	88.0549	93.4922	128.529	145.188	56.3653	118.854	124.436	65.1739	134.685	123.538	464.257	984.057	1025.7	864.613	952.437	722.531	546.439	1124.3	1034.42	778.892	1084.8
RS02379	RSp1042	RS_RS22160	0.25793	0.421995	0.999938	0.0950494	0.767537	0.999962	0.141435	0.603539	0.999864	-0.00775393	0.983202	0.999953	515	456	375	384	440	542	325	543	574	449	522	591	108.074	87.3751	66.9105	80.9495	96.0557	111.269	70.0963	121.674	119.15	70.3245	131.224	106.834	343.698	599.711	584.66	525.709	425.796	326.838	351.003	652.091	532.526	401.469	482.619
RS02380	RSp1043	RS_RS22165	0.262949	0.313636	0.999938	0.00328239	0.992977	0.999962	0.374632	0.203806	0.999864	0.130859	0.711275	0.999953	213	290	372	433	279	310	358	287	275	651	225	317	21.8228	27.1293	32.4059	44.5645	29.7367	31.0711	37.6975	31.3978	27.8697	49.7805	27.6148	27.9769	378.597	316.974	280.107	217.429	270.791	324.224	508.915	281.074	285.636	452.699	306.024
RS02382	RSp1045	RS_RS22175	0.453825	0.571953	0.999938	0.237113	0.798052	0.999962	0.00779535	0.991984	0.999864	-0.191432	0.841542	0.999953	46	31	105	106	26	32	150	30	37	175	30	31	14.8711	9.15077	28.8619	34.4241	8.74413	10.1205	49.8398	10.356	11.832	42.2252	11.6181	8.6329	158.63	33.1332	37.6872	46.9566	28.9466	91.5148	136.805	37.4765	27.9329	110.822	28.5184
RS02383	RSp1046	RS_RS22180	0.0779077	0.853255	0.999938	0.0896221	0.889917	0.999962	0.155517	0.730893	0.999864	0.184414	0.769748	0.999953	153	188	306	342	138	168	298	155	143	568	107	161	15.9487	17.8938	27.1211	35.8122	14.9648	17.132	31.9264	17.2525	14.7448	44.1907	13.3613	14.4567	315.145	171.188	145.656	156.182	175.547	266.7	444.031	133.666	145.071	357.559	151.367
RS02384	RSp1047	RS_RS22185	0.284164	0.392503	0.999938	0.0216682	0.947178	0.999962	0.034255	0.853332	0.999864	-0.21338	0.614855	0.999953	1760	1582	1458	1518	1502	1481	1120	2433	1632	1349	1841	1623	153.108	125.661	107.843	132.656	135.929	126.039	100.139	226.003	140.435	87.588	191.852	121.622	1184.44	2687.1	1662.31	1796.6	1477.21	1270.75	1054.57	2299.81	1462.42	1587.06	1647.49
RS02385	RSp1048	RS_RS22190	0.0389493	0.902869	0.999938	0.0748806	0.779212	0.999962	-0.0486956	0.827578	0.999864	0.00289894	0.993633	0.999953	328	284	306	255	266	290	184	332	323	310	301	314	20.1199	15.9068	15.9597	15.7132	16.9743	17.4026	11.6003	21.7459	19.5986	14.1926	22.1181	16.5917	194.586	366.674	328.999	334.821	265.188	266.7	242.341	376.014	282.933	266.601	291.765
RS02386	RSp1049	RS_RS22195	0.239765	0.49169	0.999938	0.0513379	0.870049	0.999962	-0.0247456	0.921981	0.999864	-0.197943	0.626211	0.999953	223	225	201	180	207	195	142	272	268	195	191	273	128.551	118.43	98.5181	104.235	124.136	109.968	84.1311	167.427	152.818	83.898	131.896	135.563	150.17	300.408	272.977	227.637	210.097	175.185	152.44	238.6	245.989	188.189	227.05
RS02388	RSp1051	RS_RS22205	-0.0685717	0.637726	0.999938	-0.0352717	0.80916	0.999962	-0.0522307	0.743237	0.999864	-0.00431616	0.976244	0.999953	656	667	779	647	541	656	641	534	601	831	507	675	58.9983	54.7737	59.5695	58.4535	50.6163	57.717	59.2506	51.2819	53.4663	55.7808	54.6226	52.2936	677.878	589.771	612.162	669.642	622.819	678.952	649.629	633.353	608.215	676.434	593.402
RS02391	RSp1054	RS_RS22220	-0.421851	0.109433	0.999938	0.149331	0.774684	0.999962	-0.367649	0.221713	0.999864	0.216107	0.664732	0.999953	2456	3317	2910	1304	1905	2920	1287	2192	2253	1203	2391	3552	1703.05	2100.17	1715.7	908.336	1374.2	1980.82	917.225	1623.03	1545.36	622.604	1986.13	2121.68	1361.04	2420.93	2294.84	2507.07	3097.29	2536.27	940.438	2986.88	3200.56	1363.32	2089.52
RS02392	RSp1055	RS_RS22225	0.535795	0.151947	0.999938	0.62645	0.172446	0.999962	0.0089005	0.97877	0.999864	0.1155	0.814865	0.999953	307	254	388	402	218	248	612	267	340	822	204	565	28.689	21.6731	30.829	37.7376	21.193	22.6722	58.7798	26.6425	31.4287	57.332	22.8369	45.4815	647.21	294.886	346.315	313.384	237.176	338.169	642.594	254.84	509.099	420.288	239.116
RS02393	RSp1056	RS_RS22230	0.494038	0.257157	0.999938	0.526744	0.344499	0.999962	0.0049415	0.990213	0.999864	0.0535355	0.926991	0.999953	220	228	322	363	155	182	526	189	242	739	165	304	23.6013	22.3335	29.371	39.1192	17.2982	19.1006	57.9959	21.6502	25.6801	59.1705	21.2044	28.0928	556.262	208.739	246.494	224.575	212.898	280.645	577.709	206.121	273.922	379.514	170.013
RS02394	RSp1057	RS_RS22235	0.217699	0.720741	0.999938	0.0996608	0.903039	0.999962	0.270651	0.662345	0.999864	0.169935	0.833303	0.999953	144	140	283	405	92	119	372	102	102	585	97	125	14.7219	13.0689	24.6002	41.5937	9.78469	11.9018	39.088	11.135	10.315	44.6381	11.8796	11.0083	393.402	112.653	103.894	146.994	130.727	246.654	457.32	121.174	112.632	423.425	100.911
RS02396	RSp1059	RS_RS22245	-0.318156	0.382975	0.999938	-0.0531641	0.920112	0.999962	-0.0589942	0.88621	0.999864	0.218543	0.652845	0.999953	373	741	743	291	534	778	276	479	549	334	508	806	68.1169	123.559	115.368	53.3838	101.448	138.992	51.8029	93.4046	99.1718	45.524	111.132	126.792	291.879	529.027	559.196	380.757	691.918	647.576	261.102	634.602	726.254	304.239	585.724
RS02397	RSp1060	RS_RS22250	-0.215284	0.499037	0.999938	0.0367595	0.922185	0.999962	0.0198697	0.951358	0.999864	0.285914	0.433627	0.999953	462	843	814	467	581	891	377	647	572	603	566	1007	52.2575	87.0653	78.2856	53.0633	68.3661	98.5936	43.8276	78.1444	63.9989	50.9064	76.6924	98.1173	398.69	714.573	582.623	471.607	787.162	709.457	471.392	707.057	907.367	488.245	637.276
RS02398	RSp1061	RS_RS22255	0.217031	0.445311	0.999938	0.180081	0.665217	0.999962	0.142742	0.654208	0.999864	0.121792	0.7578	0.999953	302	323	407	486	250	298	474	295	289	736	234	401	37.629	36.7476	43.1182	60.8307	32.4051	36.3242	60.7007	39.2487	35.6192	68.445	34.927	43.0398	501.27	325.81	294.367	308.28	301.605	354.729	575.364	292.317	361.325	508.11	274.215
RS02400	tRNA-Ala_CGC	RS_RS16290	0.188032	0.717613	0.999938	0.0808534	0.897787	0.999962	0.0597931	0.915044	0.999864	-0.0345417	0.955562	0.999953	40	35	26	26	31	40	26	40	37	26	44	37	75.5466	60.3578	41.7522	49.3286	60.908	73.9059	50.4693	80.6681	69.1236	36.6502	99.5489	60.1958	27.4958	44.1776	37.6872	40.8318	32.6817	22.6608	20.3253	54.9656	33.3392	27.1828	34.0027
RS02469	RSp1062	RS_RS22260	0.61685	0.51379	0.999938	0.132955	NA	1	0.942159	NA	1	0.47736	0.67135	0.999953	42	45	174	383	23	38	272	35	36	510	42	64	2.82636	2.76504	9.95583	25.8909	1.61014	2.50164	18.8125	2.51497	2.39635	25.6151	3.38576	3.70994	287.649	38.6554	36.6686	42.8734	42.0193	151.653	398.689	52.4671	57.6678	400.424	25.2278
RS02470	RSp1063	RS_RS22265	0.22937	0.714809	0.999938	0.129803	0.833843	0.999962	0.430633	0.422135	0.999864	0.347546	0.626859	0.999953	53	53	93	124	68	49	123	47	34	187	48	79	16.4665	15.0353	24.5675	38.7007	21.9783	14.8932	39.2763	15.5923	10.449	43.3627	17.8647	21.1428	130.076	51.9087	34.6315	54.1021	49.4894	81.0559	146.186	59.9624	71.1837	129.641	74.5865
RS02471	RSp1065	RS_RS22275	0.084642	0.83375	0.999938	0.588548	0.13915	0.999962	-0.115691	0.784763	0.999864	0.403404	0.317343	0.999953	70	70	113	91	54	66	105	61	70	176	79	107	17.8151	16.2666	24.4522	23.2649	14.2969	16.4323	27.4649	16.577	17.6221	33.4311	24.0849	23.4575	111.041	67.3709	71.3001	71.4557	65.3634	98.4873	137.587	98.6882	96.4134	95.1399	59.2305
RS02472	RSp1064	RS_RS22270	0.181871	0.762774	0.999938	-0.529842	0.595404	0.999962	0.551187	0.532748	0.999864	-0.136386	0.859897	0.999953	20	14	27	54	17	10	23	20	18	42	7	19	8.77911	5.61125	10.0771	23.8114	7.76296	4.29423	10.3764	9.37427	7.81561	13.76	3.68085	7.18429	24.3232	22.0888	18.3343	20.4159	13.0727	23.5324	32.8332	8.74452	17.1201	56.4566	18.6466
RS02473	RSp1071	RS_RS22285	0.206615	0.51231	0.999938	-0.0568479	0.889989	0.999962	0.189733	0.553238	0.999864	-0.0571415	0.891444	0.999953	145	125	164	174	157	118	186	140	117	274	96	134	8.10478	6.37961	7.79414	9.76998	9.12917	6.45238	10.6853	8.35581	6.46888	11.4307	6.42797	6.4519	196.701	154.622	119.173	148.015	116.72	142.937	214.198	119.925	120.742	181.916	172.207
RS02477	RSp1073	RS_RS22295	0.305201	0.0370214	0.999938	-0.0137459	0.947206	0.999962	0.400177	0.0324411	0.999864	0.0970057	0.564364	0.999953	2870	2916	2793	3915	3512	2881	3340	3148	2928	5225	2535	3909	41.3237	38.3367	34.1931	56.6265	52.6053	40.5812	49.4268	48.3992	41.7021	56.1502	43.7244	48.4833	3532.16	3476.78	2982.38	2929.68	2722.85	2434.29	4084.61	3166.77	3522.24	4093.11	3852.18
RS02541	RSp1072	RS_RS22290	0.0541947	0.890464	0.999938	-0.088866	0.846666	0.999962	0.0738704	0.867161	0.999864	-0.0540052	0.902402	0.999953	49	62	49	41	59	53	54	39	55	66	30	69	17.496	20.2136	14.8761	14.7061	21.9156	18.5133	19.8169	14.8694	19.4256	17.5887	12.8319	21.2227	57.1068	43.0732	56.0215	50.019	57.8933	42.7069	51.5951	37.4765	62.1731	42.8652	64.7148
RS02573	RSp1074	RS_RS22300	0.313664	0.198974	0.999938	0.0321969	0.928871	0.999962	0.401051	0.205686	0.999864	0.137391	0.65544	0.999953	197	160	194	287	196	181	208	211	189	391	145	252	50.4048	37.3797	42.2044	73.7663	52.1699	45.3053	54.6976	57.6468	47.834	74.6673	44.4429	55.5412	219.967	233.037	192.51	201.097	149.402	169.084	305.662	181.136	227.067	300.057	214.985
RS02577	RSp1075	RS_RS22305	0.22984	0.407647	0.999938	0.0529033	0.753987	0.999962	0.163215	0.444893	0.999864	0.000556233	0.998295	0.999953	2946	2945	2228	2580	2621	3153	2002	3226	3287	3509	2794	3197	243.445	222.21	156.543	214.17	225.317	254.892	170.033	284.656	268.682	216.421	276.582	227.573	2117.18	3562.93	3348.05	3007.26	2749.93	1941.86	2743.14	3490.31	2880.69	2697.37	2874.87
RS02580	RSp1076	RS_RS22310	0.504613	0.453547	0.999938	0.174582	0.849405	0.999962	0.496552	0.529759	0.999864	0.18471	0.818301	0.999953	122	64	200	364	45	85	310	92	78	479	93	102	15.1616	7.26235	21.1333	45.4421	5.81778	10.334	39.5956	12.2085	9.5885	44.4294	13.8452	10.9193	327.835	101.609	79.4486	124.537	59.7608	174.314	374.455	116.177	91.9081	380.56	49.3587
RS02582	RSp1077	RS_RS22315	0.124375	0.573485	0.999938	0.0502653	0.866981	0.999962	-0.0302663	0.867612	0.999864	-0.0907945	0.777543	0.999953	1390	1496	1395	1075	1294	1453	1036	1526	1584	1204	1417	1616	671.78	660.168	573.241	521.905	650.585	686.977	514.601	787.505	757.246	434.297	820.372	672.764	1095.6	1685.38	1613.42	1418.91	1396.91	1215.84	941.22	1770.14	1456.11	1123.91	1419.34
RS02585	RSp1078	RS_RS22320	-0.00639141	0.973793	0.999938	0.0168864	0.955539	0.999962	-0.0673001	0.766731	0.999864	-0.0308539	0.911264	0.999953	3011	3435	3198	2116	2642	3641	2251	2813	3476	2732	2656	3850	549.866	572.774	496.564	388.179	501.923	650.476	422.494	548.533	627.907	372.37	581.036	605.642	2380.51	3106.79	3540.56	3073.61	3207.47	2787.28	2135.72	3317.92	3469.08	2212.26	2897.91
RS02586	RSp1079	RS_RS22325	-0.139748	0.436738	0.999938	-0.0924818	0.717696	0.999962	-0.0192378	0.939822	0.999864	0.0409511	0.793806	0.999953	630	880	908	657	554	956	606	679	646	837	613	786	64.4083	82.1475	78.9292	67.4742	58.9209	95.6145	63.6756	74.1239	65.3286	63.8668	75.0742	69.2203	640.865	749.915	657.998	643.101	821.711	791.385	654.32	765.77	708.233	686.889	607.661
RS02587	RSp1080	RS_RS22330	0.0161318	0.947176	0.999938	0.0519567	0.868784	0.999962	0.0145808	0.960393	0.999864	0.0646268	0.801004	0.999953	580	798	841	605	476	958	575	808	583	797	627	891	49.3786	62.0332	60.8776	51.7413	42.1576	79.7886	50.3127	73.4529	49.0963	50.6428	63.9451	65.3429	608.081	892.388	593.828	592.061	745.142	732.99	623.05	783.259	802.844	632.523	522.106
RS02588	RSp1081	RS_RS22335	-0.142275	0.550722	0.999938	0.117315	0.696125	0.999962	-0.0631105	0.826589	0.999864	0.212026	0.418466	0.999953	196	205	259	190	144	241	195	178	154	288	148	269	85.2532	81.4177	95.7866	83.0193	65.1591	102.55	87.1743	82.6726	66.259	93.4964	77.1161	100.79	206.219	196.59	156.86	200.076	191.421	225.736	225.142	184.884	242.385	198.644	157.948
RS02589	RSp1082	RS_RS22340	-0.108895	0.646216	0.999938	0.0451081	0.889848	0.999962	-0.0691954	0.808492	0.999864	0.0989204	0.720679	0.999953	688	989	1206	691	659	1134	657	875	807	855	717	1242	108.283	142.128	161.388	109.25	107.899	174.603	106.277	147.051	125.637	100.436	135.183	168.386	694.799	966.386	821.988	702.307	923.491	1051.11	668.391	895.689	1119.12	722.436	722.831
RS02590	RSp1083	RS_RS22345	-0.074124	0.783447	0.999938	-0.0109686	0.971728	0.999962	0.100537	0.702837	0.999864	0.177461	0.573096	0.999953	571	825	825	557	650	951	436	691	731	719	651	968	83.5479	110.221	102.637	81.8701	98.9397	136.127	65.567	107.96	105.8	78.5193	114.106	122.007	461.084	763.169	744.576	582.874	770.354	719.045	562.074	813.24	872.226	582.34	712.96
RS02591	RSp1084	RS_RS22350	0.209921	0.279522	0.999938	0.0989706	0.748589	0.999962	0.157437	0.516977	0.999864	0.0601207	0.826433	0.999953	548	619	659	560	479	819	505	672	691	666	590	917	84.8534	87.5165	86.7611	87.1059	77.1582	124.062	80.3673	111.108	105.837	76.9682	109.438	122.312	534.054	742.184	703.833	559.396	577.999	574.364	520.642	737.038	826.272	585.476	525.396
RS02594	RSp1087	RS_RS22365	-0.00927389	0.973333	0.999938	0.0678935	0.833085	0.999962	0.0855836	0.722871	0.999864	0.176267	0.613806	0.999953	1196	1529	1410	1049	1165	1784	786	1381	1469	1305	1340	1887	125.767	146.809	126.068	110.811	127.444	183.525	84.9489	155.066	152.801	102.422	168.799	170.93	831.221	1525.23	1496.28	1220.87	1427.72	1228.91	1020.18	1673.95	1700.3	1096.72	1277.84
RS02595	RSp1090	RS_RS22380	-0.0257868	0.923027	0.999938	0.102156	0.819927	0.999962	-0.0769796	0.788028	0.999864	0.0648762	0.881244	0.999953	1364	1450	1514	843	1127	1777	827	1476	1462	965	1176	2211	397.94	386.262	375.561	247.06	342.047	507.172	247.975	459.808	421.911	210.126	410.998	555.65	874.579	1630.15	1489.15	1392.36	1353.96	1319.56	754.383	1469.08	1992.24	881.351	1236.16
RS02596	RSp1089	RS_RS22375	0.00373852	0.987728	0.999938	-0.0774571	0.831865	0.999962	0.0472912	0.861691	0.999864	-0.0210038	0.951037	0.999953	869	1135	1127	718	866	1358	666	971	1139	821	919	1258	198.939	237.251	219.369	165.119	206.242	304.134	156.702	237.36	257.926	140.279	252.026	248.08	704.317	1072.41	1160.15	887.071	1059.82	982.259	641.812	1148.03	1133.53	750.664	949.882
RS02598	RSp1092	RS_RS22390	-0.374062	0.100721	0.999938	-0.216159	0.590757	0.999962	-0.271499	0.337639	0.999864	-0.100619	0.778854	0.999953	9573	13002	12897	5523	9401	11685	5830	8805	9515	6069	8307	9955	7763.24	9627.55	8892.72	4499.26	7930.99	9270.18	4859.18	7624.5	7632.62	3673.33	8069.9	6954.18	6165.41	9724.6	9691.72	9772.07	12140.8	11240.6	4744.4	10377.2	8970.05	5774.26	10311.6
RS02599	RSp1093	RS_RS22395	0.0805475	0.866271	0.999938	0.280318	0.595881	0.999962	-0.110759	0.774345	0.999864	0.103974	0.863855	0.999953	193	189	275	273	136	142	341	101	173	478	132	182	26.0856	23.3247	31.6029	37.0661	19.1223	18.7757	47.3694	14.5765	23.1292	48.2192	21.3721	21.1897	360.619	111.549	176.213	197.013	176.481	239.682	373.674	164.897	163.993	285.42	149.173
RS02600	RSp1094	RS_RS22400	-0.240392	0.528081	0.999938	-0.252471	0.383986	0.999962	0.186334	0.445175	0.999864	0.186748	0.666805	0.999953	302	463	439	371	466	397	342	157	408	583	223	397	31.4121	43.9725	38.8244	38.7645	50.4235	40.3966	36.5607	17.4372	41.9778	45.2591	27.7858	35.5705	361.676	173.397	415.577	308.28	432.332	382.619	455.757	278.575	357.721	387.878	511.137
RS02601	RSp1095	RS_RS22405	-0.0533105	0.814454	0.999938	-0.0701892	0.833368	0.999962	0.0947046	0.698919	0.999864	0.0910852	0.775503	0.999953	1577	1954	1856	1309	1582	2349	1135	1535	1937	1558	1451	2447	135.221	152.985	135.314	112.752	141.116	197.043	100.025	140.543	164.29	99.7077	149.042	180.741	1200.3	1695.32	1972.97	1609.79	1824.57	1617.63	1217.96	1812.61	2204.89	1368.55	1735.23
RS02602	RSp1096	RS_RS22410	-0.024782	0.894165	0.999938	0.0335053	0.909117	0.999962	-0.0955593	0.63468	0.999864	-0.0235402	0.933165	0.999953	4249	4891	4644	3004	4127	4601	3165	4331	4517	3764	3952	5288	533.592	560.829	495.867	378.96	539.156	565.248	408.503	580.761	561.102	352.793	594.522	572.036	3347.09	4783.33	4600.89	4337.36	4567.03	4047.57	2942.48	4936.91	4764.81	3140.66	4526.75
RS02603	RSp1097	RS_RS22415	0.127087	0.398893	0.999938	0.0321199	0.860552	0.999962	0.0927615	0.610711	0.999864	0.0117655	0.937093	0.999953	1147	1093	1106	1141	897	1229	1111	1091	1046	1351	1035	1286	78.8499	68.607	64.6463	78.7942	64.1488	82.6522	78.4967	80.0847	71.1278	69.3173	85.2329	76.1532	1174.92	1204.94	1065.43	1170.85	1020.6	963.956	1056.14	1292.94	1158.76	1192.91	983.884
RS02604	RSp1098	RS_RS22420	0.0402132	0.886858	0.999938	-0.0369107	0.900694	0.999962	-0.0773829	0.729089	0.999864	-0.140581	0.683603	0.999953	624	704	598	452	591	621	396	658	708	554	585	607	289.864	298.602	236.19	210.921	285.598	282.206	189.062	326.379	325.322	192.074	325.533	242.889	418.783	726.722	721.149	636.976	657.369	521.198	433.086	730.792	546.943	472.563	648.245
RS02605	RSp1099	RS_RS22425	0.504342	0.0998877	0.999938	-0.126896	0.828326	0.999962	0.646937	0.131952	0.999864	0.0323683	0.950825	0.999953	74	77	99	175	89	91	123	95	95	239	68	77	6.88836	6.54463	7.83556	16.3641	8.61851	8.28686	11.7676	9.44266	8.74737	16.6047	7.58267	6.17425	130.076	104.922	96.7644	75.5388	71.8997	86.2854	186.837	84.9468	69.3816	182.961	97.6206
RS02606	RSp1100	RS_RS22430	0.125165	0.466839	0.999938	0.0125174	0.940512	0.999962	0.0735396	0.610218	0.999864	-0.025164	0.899064	0.999953	1143	1334	1260	1111	1153	1314	1052	1117	1455	1444	990	1589	114.172	121.668	107.012	111.48	119.812	128.402	108.001	119.138	143.762	107.653	118.461	136.724	1112.52	1233.66	1482.02	1166.77	1245.64	1098.18	1128.84	1236.73	1431.78	1161.54	1264.68
RS02608	RSp1102	RS_RS22440	0.0156128	0.941496	0.999938	0.0737595	0.746416	0.999962	-0.187653	0.402394	0.999864	-0.113853	0.612454	0.999953	531	461	505	453	396	350	519	424	403	651	319	468	78.4146	62.1604	63.408	67.2003	60.8353	50.5632	78.7714	66.8582	58.8677	71.7516	56.4315	59.533	548.859	468.283	410.485	542.042	430.464	440.143	508.915	398.5	421.696	473.608	434.357
RS02614	RSp1106	RS_RS22455	0.0908793	0.763793	0.999938	0.00747757	0.979288	0.999962	0.0122694	0.967949	0.999864	-0.0559027	0.851357	0.999953	201	169	181	199	128	183	133	204	185	215	161	188	62.4486	47.9428	47.8141	62.1084	41.3708	55.6214	42.4695	67.6774	56.8549	49.8555	59.9213	50.3146	140.652	225.306	188.436	205.18	157.806	157.754	168.075	201.124	169.399	208.053	140.398
RS02616	RSp1108	RS_RS22465	-0.00396082	0.9904	0.999938	-0.0535303	0.849039	0.999962	0.112816	0.587937	0.999864	0.0791435	0.837142	0.999953	777	812	905	800	642	1019	524	1062	596	789	762	1018	109.343	104.336	108.285	113.091	93.9856	140.284	75.7877	159.58	82.963	82.8692	128.455	123.403	554.147	1172.92	607.069	793.158	758.215	788.77	616.796	951.904	917.279	836.395	704.185
RS02617	RSp1109	RS_RS22470	-0.0272014	0.882409	0.999938	0.0968637	0.777097	0.999962	-0.23504	0.344204	0.999864	-0.0960567	0.752195	0.999953	327	382	450	361	282	247	353	336	313	527	288	257	60.6422	64.6847	70.9563	67.252	54.4045	44.8114	67.2824	66.5355	57.4171	72.9434	63.9807	41.0554	373.309	371.092	318.813	333.8	356.697	392.206	411.979	359.775	231.572	377.423	309.315
RS02618	RSp1110	RS_RS22475	-0.423718	0.200251	0.999938	-0.121768	0.784842	0.999962	-0.541196	0.0219034	0.999864	-0.225091	0.650352	0.999953	1467	1565	1609	700	1119	1076	584	1362	1109	615	1113	1041	222.121	216.364	207.141	106.47	176.258	159.381	90.8808	220.203	166.097	69.4998	201.876	135.775	617.599	1504.25	1129.6	1497.51	1461.34	1402.36	480.773	1390.38	938.003	731.845	1227.39
RS02619	RSp1111	RS_RS22480	-0.395675	0.378219	0.999938	-0.115988	0.858748	0.999962	-0.617541	0.0169712	0.999864	-0.324542	0.659071	0.999953	4413	4247	4260	1748	3117	2797	1117	4359	3206	821	3754	2374	589.791	518.271	484.088	234.68	433.37	365.697	153.432	622.068	423.836	81.8946	601.018	273.309	1181.26	4814.26	3265.54	4504.77	3965.69	3712.89	641.812	4689.56	2139.12	1827.52	3418.92
RS02662	tRNA-leuX	RS_RS12195	-0.194903	0.852505	0.999938	0.411224	0.694352	0.999962	0.0411496	0.968327	0.999864	0.660985	0.55395	0.999953	12	9	4	10	6	8	4	5	11	26	3	10	20.2643	13.8772	5.74328	16.9637	10.5404	13.2161	6.94239	9.01584	18.3743	32.7696	6.06876	14.5465	4.23013	5.5222	11.2043	12.2495	8.40386	3.48628	20.3253	3.74765	9.0106	10.4549	6.58117
RS02876	tRNA-hisR	RS_RS06515	0.127305	0.901196	0.999938	0.601749	0.531219	0.999962	0.1192	0.900039	0.999864	0.611766	0.575463	0.999953	10	9	7	12	6	8	7	15	3	9	20	11	18.8866	15.5206	11.241	22.7671	11.7887	14.7812	13.5879	30.2505	5.60462	12.6866	45.2495	17.896	7.40273	16.5666	3.05572	10.208	8.40386	6.10099	7.0357	24.9843	9.91166	12.5459	6.58117
RS02877	tRNA-leuP	RS_RS06150	0.315289	0.481142	0.999938	0.178952	0.552671	0.999962	0.0595334	0.880543	0.999864	-0.0611693	0.880048	0.999953	135	122	78	101	107	114	79	144	152	156	124	120	227.973	188.113	111.994	171.333	187.971	188.33	137.112	259.656	253.9	196.618	250.842	174.558	83.5451	159.039	154.823	137.807	113.919	67.9824	121.952	154.903	108.127	105.595	117.364
RS02886	tRNA-valT	RS_RS08665	0.222361	0.652455	0.999938	0.23546	0.552886	0.999962	-0.052221	0.88631	0.999864	-0.0235918	0.964542	0.999953	1264	823	795	771	571	1248	448	1642	906	949	1171	1087	2387.27	1419.27	1276.65	1462.78	1121.89	2305.86	869.625	3311.42	1692.59	1337.73	2649.36	1768.45	473.775	1813.49	922.826	1290.29	768.486	692.898	741.875	1462.83	979.452	806.075	626.308
RS02887	tRNA-aspT	RS_RS08670	0.656915	0.467575	0.999938	0.20984	0.801716	0.999962	0.303869	0.761199	0.999864	-0.121997	0.877033	0.999953	17	8	6	18	6	12	13	22	9	23	8	17	31.6903	13.6169	9.50998	33.7071	11.6356	21.8838	24.9069	43.7912	16.5955	32.0003	17.8647	27.2983	13.7479	24.2977	9.16715	17.3535	7.4701	5.22942	17.9801	9.99374	15.318	18.8189	6.58117
RS02969	RSp0151	RS_RS17875	--	--	--	--	--	--	--	--	--	--	--	--	0	0	0	0	0	0	0	0	0	0	0	0	0	0	0	0	0	0	0	0	0	0	0	0	--	--	--	--	--	--	--	--	--	--	--
RS02998	RSp0124	RS_RS17750	0.120774	0.578954	0.999938	-0.0532312	0.740643	0.999962	0.21138	0.283776	0.999864	0.0507568	0.799284	0.999953	1105	1194	962	1034	1132	1288	981	887	1308	1550	847	1366	193.663	191.073	143.354	182.044	206.39	220.833	176.707	165.995	226.758	202.752	177.827	206.227	1037.44	979.639	1332.29	1127.98	1114.91	838.45	1211.7	1058.09	1230.85	1081.04	1241.65
RS03003	RSp0119	RS_RS17725	0.127679	0.739632	0.999938	0.174202	0.73464	0.999962	0.271543	0.50367	0.999864	0.334613	0.503353	0.999953	225	217	339	434	171	250	374	196	180	623	156	364	27.1168	23.8796	34.7382	52.5433	21.4393	29.4755	46.3263	25.2232	21.4585	56.0393	22.5222	37.7892	395.517	216.47	183.343	229.679	202.626	295.462	487.027	194.878	327.986	453.744	187.563
RS03004	RSp0118	RS_RS17720	-0.463183	0.212515	0.999938	-0.22846	0.689596	0.999962	-0.157306	0.709344	0.999864	0.0899724	0.864815	0.999953	457	893	788	292	574	864	269	523	569	292	469	816	170.826	304.789	250.446	109.646	223.207	315.948	103.345	208.75	210.387	81.4645	210.01	262.746	284.476	577.623	579.568	466.503	833.85	686.797	228.269	585.883	735.265	305.284	629.598
RS03005	RSp0117	RS_RS17715	0.231088	0.71001	0.999938	0.0383138	0.968957	0.999962	0.317332	0.694118	0.999864	0.142933	0.868607	0.999953	17	28	44	63	21	15	44	22	25	91	11	24	11.9615	17.989	26.3234	44.5297	15.3715	10.3251	31.8193	16.529	17.4	47.789	9.27171	14.5465	46.5314	24.2977	25.4643	17.3535	26.1453	38.349	71.1387	13.7414	21.6254	65.8661	23.0341
RS03006	RSp0116	RS_RS17710	0.0719864	0.888813	0.999938	0.201565	0.691506	0.999962	0.195311	0.662594	0.999864	0.340424	0.555116	0.999953	165	264	432	405	165	314	447	166	173	680	164	361	18.4454	26.9475	41.0618	45.4809	19.1887	34.3398	51.3582	19.8152	19.1302	56.7362	21.9622	34.7632	472.717	183.337	176.213	168.431	246.513	376.518	531.586	204.872	325.283	423.425	180.982
RS03007	RSp0115	RS_RS17705	0.184512	0.388628	0.999938	0.286939	0.42758	0.999962	0.0990383	0.769393	0.999864	0.217387	0.387627	0.999953	190	205	214	261	127	208	230	193	190	383	187	253	66.8439	65.8526	64.0137	92.2401	46.4804	71.5873	83.164	72.5024	66.1198	100.567	78.8095	76.6723	243.232	213.157	193.529	193.951	191.421	186.516	299.408	233.604	227.968	272.874	139.301
RS03008	RSp0114	RS_RS17700	0.109786	0.662767	0.999938	0.0527713	0.859188	0.999962	0.185458	0.420074	0.999864	0.142312	0.650858	0.999953	790	1043	1000	799	865	1265	639	1035	1024	990	945	1369	144.822	174.583	155.868	147.138	164.961	226.862	120.395	202.597	185.685	135.453	207.524	216.182	675.763	1143.1	1043.02	806.428	973.914	871.569	773.927	1180.51	1233.55	835.349	948.785
RS03009	RSp0113	RS_RS17695	0.0285252	0.923401	0.999938	0.0496686	0.91244	0.999962	0.0806952	0.791982	0.999864	0.115165	0.793312	0.999953	3998	5450	4764	2753	4514	6404	2593	4964	5266	3339	4340	7571	367.157	457	371.991	253.972	431.25	575.341	244.744	486.775	478.366	228.862	477.45	598.925	2742.18	5482.44	5363.8	4081.14	5089	4152.16	2610.24	5421.6	6821.92	2878.24	4951.23
RS03010	RSp0112	RS_RS17690	-0.094884	0.769376	0.999938	-0.046705	0.916542	0.999962	-0.0605304	0.851627	0.999864	0.000753806	0.99863	0.999953	2595	3778	3522	1646	2953	3999	1549	3130	3498	2071	2763	4078	577.492	767.682	666.421	367.967	683.644	870.612	354.29	743.772	770.013	343.983	736.578	781.746	1638.12	3456.9	3562.97	2648.96	3527.75	3069.67	1618.99	3451.59	3674.52	1720.88	3239.03
RS03011	RSp0111	RS_RS17685	0.534392	0.175771	0.999938	0.0322836	0.954098	0.999962	0.513637	0.210962	0.999864	0.0282058	0.958942	0.999953	424	393	656	1033	400	470	988	423	466	1474	339	517	29.746	25.1748	39.1307	72.8004	29.1931	32.2571	71.2392	31.6877	32.3384	77.1806	28.4899	31.2437	1044.84	467.178	474.655	432.817	366.969	571.749	1152.29	423.485	465.848	1079.99	438.744
RS03012	RSp0110	RS_RS17680	0.333967	0.286302	0.999938	0.18052	0.688624	0.999962	0.230028	0.511204	0.999864	0.0919679	0.829066	0.999953	340	315	412	566	267	306	541	261	393	842	277	389	46.0841	38.9846	47.4811	77.0655	37.648	40.575	75.3649	37.7746	52.6908	85.179	44.976	45.4184	572.125	288.259	400.299	347.07	294.135	359.087	658.228	346.033	350.512	591.749	292.862
RS03013	RSp0109	RS_RS17675	0.196486	0.236591	0.999938	0.0719013	0.792458	0.999962	0.236536	0.324499	0.999864	0.127593	0.558056	0.999953	494	502	490	597	389	618	539	446	531	848	380	696	73.4038	68.1092	61.9068	89.1121	60.1311	89.8347	82.3151	70.7641	78.0469	94.0449	67.64	89.0861	570.01	492.581	540.862	504.273	468.749	427.069	662.919	474.703	627.138	624.159	426.679
RS03014	RSp0108	RS_RS17670	-0.169563	0.621595	0.999938	-0.253146	0.544679	0.999962	0.0150211	0.960967	0.999864	-0.0525325	0.907643	0.999953	280	281	424	381	286	230	365	206	199	490	184	200	61.737	56.5724	79.4884	84.3885	65.6012	49.6112	82.7141	48.5	43.4021	80.6365	48.5998	37.9863	385.999	227.515	202.696	285.823	262.387	369.545	383.055	229.856	180.212	398.333	313.702
RS03015	RSp0107	RS_RS17665	0.18525	0.478697	0.999938	0.0600222	0.883691	0.999962	0.233056	0.371857	0.999864	0.123204	0.767435	0.999953	329	404	426	536	345	354	502	288	377	867	255	396	36.3543	40.7616	40.0239	59.497	39.6585	38.2672	57.0115	33.9812	41.2069	71.5034	33.7542	37.6933	530.881	318.079	384.002	335.842	377.24	371.289	677.772	318.55	356.82	560.384	378.417
RS03018	RSp0105	RS_RS17650	0.149838	0.553845	0.999938	0.114279	0.666297	0.999962	0.0565009	0.819453	0.999864	0.0360131	0.895499	0.999953	498	448	500	361	442	571	364	570	488	560	441	638	31.6013	25.9576	26.9772	23.012	29.178	35.4467	23.7398	38.6223	30.6313	26.5223	33.523	34.8743	384.942	629.531	497.063	508.356	418.325	435.785	437.777	550.905	574.876	377.423	484.813
RS03020	RSp0103	RS_RS17640	0.183038	0.397043	0.999938	0.12522	0.589571	0.999962	0.242641	0.278432	0.999864	0.198816	0.393763	0.999953	275	277	249	270	283	313	243	275	292	375	319	338	14.8507	13.6585	11.4331	14.647	15.8986	16.5357	13.4871	15.8574	15.5979	15.1145	20.6364	15.7232	256.98	303.721	297.423	280.719	258.652	217.021	293.154	398.5	304.558	282.283	310.412
RS03022	RSp0101	RS_RS17635	0.773482	0.431933	0.999938	0.211291	NA	1	0.783619	0.402734	0.999864	0.241356	NA	1	67	44	272	463	57	62	458	51	51	742	47	74	6.60968	3.96341	22.8152	45.8836	5.84976	5.98359	46.4376	5.37233	4.97674	54.6333	5.55434	6.28849	484.35	56.3265	51.9472	68.3933	41.0855	237.067	580.054	58.7132	66.6784	484.063	62.5211
RS03023	RSp0100	RS_RS17630	0.981147	0.177949	0.999938	0.303338	0.769823	0.999962	0.882736	0.287909	0.999864	0.224102	0.812102	0.999953	124	79	270	617	66	101	559	157	94	961	130	109	8.62344	5.01645	15.9652	43.1037	4.77486	6.87139	39.9549	11.6586	6.46631	49.8804	10.8301	6.52972	591.161	173.397	95.7458	126.579	73.7672	235.324	751.256	162.398	98.2155	645.069	72.3928
RS03024	RSp0099	RS_RS17625	0.783919	0.281795	0.999938	0.233456	0.818155	0.999962	0.806029	0.294051	0.999864	0.274522	0.777696	0.999953	269	139	457	1061	141	166	954	184	167	1664	172	187	11.4101	5.38348	16.4818	45.2089	6.22179	6.88828	41.5897	8.3338	7.00687	52.6792	8.73968	6.83265	1008.89	203.217	170.102	274.594	129.793	398.307	1300.82	214.865	168.498	1109.27	154.657
RS03027	RSp1066	RS_RS22280	0.371461	0.390651	0.999938	0.342758	0.448895	0.999962	-0.263645	0.58956	0.999864	-0.278446	0.528658	0.999953	34	38	53	29	31	34	44	38	61	46	32	55	13.904	14.1891	18.4284	11.9132	13.1881	13.6021	18.4933	16.5933	24.6752	14.04	15.6762	19.3746	46.5314	41.9687	62.1329	34.707	35.483	46.1932	35.9602	39.975	49.5583	30.3193	34.0027
RS03031	RSp1510	RS_RS24395	0.26348	0.370167	0.999938	0.270131	0.452443	0.999962	0.114184	0.677879	0.999864	0.135471	0.726408	0.999953	156	181	242	206	155	206	240	147	227	339	124	329	56.1203	59.4545	74.0221	74.4447	58.0076	72.4982	88.7373	56.4677	80.7776	91.0214	53.4375	101.953	253.808	162.353	231.216	159.244	169.011	210.92	265.011	154.903	296.449	215.372	170.013
RS03032	RSp1509	RS_RS24390	0.280038	0.397108	0.999938	0.210364	0.45657	0.999962	0.232192	0.471637	0.999864	0.176868	0.561572	0.999953	176	328	401	348	280	324	350	250	362	544	223	502	24.2678	41.2954	47.0124	48.2023	40.1637	43.7046	49.6004	36.8082	49.3737	55.9841	36.8342	59.6254	370.136	276.11	368.723	179.66	306.274	349.499	425.269	278.575	452.332	363.832	307.121
RS03033	RSp1508	RS_RS24385	0.304959	0.487333	0.999938	0.173208	0.641439	0.999962	0.425675	0.224968	0.999864	0.30718	0.517882	0.999953	101	183	191	237	173	163	226	91	201	356	121	277	16.1621	26.7385	25.9872	38.0974	28.7992	25.5169	37.1692	15.5491	31.8157	42.5181	23.1948	38.1826	239.002	100.504	204.733	103.1	170.878	166.47	278.301	151.155	249.594	247.782	189.757
RS03034	RSp1507	RS_RS24380	0.169308	0.709007	0.999938	0.0361495	0.921229	0.999962	0.400466	0.163419	0.999864	0.279581	0.593506	0.999953	165	253	208	256	280	210	227	95	308	406	138	352	30.1321	42.1868	32.2968	46.9631	53.1939	37.5171	42.606	18.5249	55.6373	55.3376	30.1894	55.373	240.06	104.922	313.72	168.431	236.242	181.286	317.388	172.392	317.173	267.646	307.121
RS03035	RSp1506	RS_RS24375	-0.00139444	0.997067	0.999938	-0.0410377	0.928573	0.999962	0.252795	0.385234	0.999864	0.227514	0.665235	0.999953	203	252	214	297	237	190	271	111	215	461	110	270	40.302	45.6816	36.1239	59.2321	48.9482	36.9019	55.2966	23.531	42.222	68.3092	26.1608	46.1746	286.591	122.593	218.993	207.221	235.308	186.516	360.384	137.414	243.286	310.511	259.956
RS03037	RSp1504	RS_RS24365	1.42311	0.202208	0.999938	0.342156	0.848962	0.999962	-0.479572	0.712342	0.999864	-1.53549	0.339605	0.999953	8	41	49	52	9	1	66	149	5	98	4	1	3.7898	17.7346	19.7366	24.7457	4.43533	0.463436	32.1343	75.3701	2.34296	34.6497	2.26994	0.408071	69.7971	164.562	5.09286	8.16636	38.2843	42.7069	76.6109	4.99687	0.90106	54.3656	9.87175
RS03038	RSp1503	RS_RS24360	-0.737037	0.239636	0.999938	-0.173848	0.82763	0.999962	-1.25797	0.0111196	0.999864	-0.675364	0.442916	0.999953	514	415	603	303	200	76	448	295	62	453	101	70	49.3834	36.4063	49.259	29.2436	19.9897	7.14325	44.238	30.264	5.89222	32.4836	11.6243	5.79329	473.775	325.81	63.1515	524.689	387.511	525.556	354.13	126.171	63.0742	316.784	219.372
RS03039	RSp1502	RS_RS24355	0.315812	0.764999	0.999938	0.0816972	0.945804	0.999962	-0.0259191	0.976419	0.999864	-0.240944	0.857312	0.999953	101	57	152	219	33	24	281	50	7	318	28	25	18.3048	9.43254	23.4227	39.8711	6.22179	4.25519	52.3418	9.6761	1.25491	43.0149	6.07897	3.90295	297.167	55.222	7.13001	103.1	53.2244	132.479	248.595	34.9781	22.5265	228.963	36.1964
RS03040	RSp1501	RS_RS24350	0.371241	0.680581	0.999938	0.0447531	NA	1	0.212558	0.823009	0.999864	-0.0926708	0.944423	0.999953	58	25	85	140	16	21	131	47	12	217	9	11	14.2312	5.60097	17.733	34.5073	4.08405	5.04076	33.0357	12.3139	2.91248	39.7393	2.64536	2.32496	138.537	51.9087	12.2229	59.2061	23.3441	74.0834	169.638	11.243	9.91166	146.369	17.5498
RS03041	RSp1500	RS_RS24345	-0.650498	0.147769	0.999938	-0.264883	0.670837	0.999962	-0.244648	0.608323	0.999864	0.152917	0.795383	0.999953	1026	2421	2513	628	1539	2339	557	1075	1695	651	1121	2247	282.127	607.86	587.545	173.472	440.245	629.206	157.417	315.641	461.039	133.606	369.26	532.244	589.046	1187.27	1726.48	1047.34	2260.64	2190.25	508.915	1400.37	2024.68	656.57	1688.07
RS03042	RSp1499	RS_RS24340	-0.413289	0.157235	0.999938	-0.0578928	0.89969	0.999962	-0.0415214	0.911154	0.999864	0.327295	0.399794	0.999953	431	745	916	397	541	890	380	459	534	477	455	997	85.2136	134.493	153.985	78.8484	111.272	172.142	77.2173	96.9017	104.434	70.388	107.764	169.8	401.862	506.938	543.918	439.963	695.653	798.357	372.892	568.394	898.357	415.061	593.402
RS03043	RSp1498	RS_RS24335	-0.0755475	0.778045	0.999938	0.143989	0.597294	0.999962	0.0195835	0.946572	0.999864	0.253396	0.289247	0.999953	588	1020	1157	889	611	1027	881	628	791	1320	620	1238	36.0687	57.1299	60.3444	54.7804	38.9899	61.6293	55.5428	41.1338	47.9953	60.4331	45.5589	65.4158	931.686	693.589	805.691	600.228	952.437	1008.41	1031.9	774.515	1115.51	929.443	670.182
RS03044	RSp1497	RS_RS24330	-0.0260911	0.93557	0.999938	0.105409	0.753498	0.999962	0.18002	0.615458	0.999864	0.326872	0.267864	0.999953	147	284	309	279	179	297	239	195	201	454	175	306	21.5748	38.0591	38.5602	41.1343	27.3301	42.6433	36.0518	30.5598	29.1807	49.7317	30.7678	38.6866	252.75	215.366	204.733	150.057	265.188	269.315	354.912	218.613	275.724	291.693	196.338
RS03045	RSp1496	RS_RS24325	-0.039095	0.763967	0.999938	-0.00402644	0.980502	0.999962	0.0218656	0.898714	0.999864	0.0719663	0.573294	0.999953	606	654	674	597	511	682	542	545	582	827	489	684	71.4157	70.3736	67.5354	70.6751	62.647	78.6267	65.6477	68.5811	67.8444	72.7402	69.0333	69.4363	573.183	601.92	592.809	618.602	610.681	587.438	646.502	610.867	616.325	624.159	560.496
RS03046	RSp1495	RS_RS24320	-0.0815448	0.745669	0.999938	-0.0510103	0.845243	0.999962	-0.0167446	0.946404	0.999864	0.0285736	0.914304	0.999953	353	549	547	359	469	462	338	463	400	449	363	565	91.2957	129.646	120.286	93.2697	126.185	116.891	89.8445	127.863	102.331	86.6702	112.463	125.873	357.446	511.356	407.429	360.341	512.635	476.748	351.003	453.466	509.099	375.332	514.428
RS03051	RSp1492	RS_RS24315	0.295415	0.22727	0.999938	0.0414696	0.792654	0.999962	0.18569	0.409151	0.999864	-0.0536681	0.777475	0.999953	4923	4325	3507	4113	4801	4403	3785	5015	5235	6019	4265	4914	341.372	273.839	206.769	286.502	346.328	298.683	269.751	371.326	359.074	311.509	354.28	293.523	4002.76	5538.77	5332.23	5025.37	4038.52	3056.59	4705.32	5327.91	4427.81	4300.11	5266.03
RS03052	RSp1491	RS_RS24310	0.167159	0.427592	0.999938	-0.0701378	0.687128	0.999962	0.116768	0.563542	0.999864	-0.10581	0.560203	0.999953	3834	3512	3029	3206	3733	3359	3039	3840	3520	4127	3162	3526	298.766	249.887	200.691	250.965	302.618	256.067	243.393	319.519	271.326	240.028	295.168	236.685	3213.84	4241.05	3585.37	3913.73	3279.37	2639.98	3226.26	3950.02	3177.14	3351.85	4094.58
RS03053	RSp1490	RS_RS24305	0.0271074	0.906242	0.999938	0.127566	0.548422	0.999962	-0.030675	0.898209	0.999864	0.0843717	0.674413	0.999953	747	689	602	551	698	574	516	639	702	799	581	837	558.455	470.324	382.661	413.799	542.851	419.801	396.475	510.1	519.128	445.823	520.322	539.017	545.687	705.738	715.038	762.534	643.362	524.685	624.613	725.795	754.187	576.067	765.609
RS03054	RSp1489	RS_RS24300	0.137626	0.508893	0.999938	0.0277237	0.892947	0.999962	0.013225	0.950909	0.999864	-0.0824578	0.667256	0.999953	4241	3956	3307	3085	3924	3621	3276	3998	4041	4046	3454	4393	554.414	472.208	367.579	405.128	533.646	463.083	440.159	558.079	522.546	394.766	540.9	494.694	3464.48	4415.55	4116.05	4329.19	3693.96	2882.28	3162.94	4314.8	3958.36	3225.35	4304.08
RS03057	RSp1486	RS_RS24290	0.0683683	0.709453	0.999938	0.0706482	0.779951	0.999962	-0.0443971	0.817408	0.999864	-0.0280339	0.907669	0.999953	6394	6215	5548	4518	5721	5858	4998	6190	5769	5557	5609	7176	679.841	603.374	501.559	482.56	632.797	609.324	546.173	702.768	606.743	440.984	714.412	657.244	5285.55	6836.49	5876.14	6526.96	5803.33	4835.47	4344.15	7006.86	6466.01	4723.54	6275.14
RS03058	RSp1485	RS_RS24285	0.102539	0.578874	0.999938	-0.0320545	0.873852	0.999962	0.0683098	0.748823	0.999864	-0.0520653	0.742717	0.999953	2981	2514	2445	2183	2823	2612	2389	2511	2724	2846	2305	3062	349.582	269.192	243.79	257.165	344.394	299.657	287.94	314.428	315.983	249.098	323.807	309.316	2526.45	2773.25	2774.59	3042.99	2347.48	2130.99	2224.84	2879.45	2759.05	2282.31	3096.44
RS03059	RSp1484	RS_RS24280	0.00239247	0.990128	0.999938	0.0476841	0.81628	0.999962	-0.0368745	0.846915	0.999864	0.0225718	0.912298	0.999953	2353	2331	1976	1809	2114	2012	1735	2088	2130	2216	1944	2564	455.798	412.29	325.453	352.014	426.004	381.279	345.421	431.885	408.131	320.382	451.103	427.836	1834.82	2306.07	2169.56	2401.93	2176.6	1722.22	1732.34	2428.48	2310.32	1891.3	2318.76
RS03060	RSp1483	RS_RS24275	0.168217	0.507688	0.999938	0.171338	0.452011	0.999962	0.0431045	0.863209	0.999864	0.0606763	0.803025	0.999953	424	385	384	462	318	345	503	339	353	582	362	472	92.2126	76.4532	71.0079	100.934	71.9465	73.402	112.432	78.7247	75.9397	94.4704	94.3109	88.4252	531.939	374.405	359.556	432.817	359.498	334.683	454.975	452.217	425.3	483.018	348.802
RS03061	RSp1482	RS_RS24270	0.00615678	0.976914	0.999938	-0.0819339	0.637703	0.999962	-0.0200924	0.918202	0.999864	-0.0942836	0.654567	0.999953	384	440	379	376	350	355	413	335	325	484	261	410	85.0599	88.9932	71.3811	83.6666	80.6528	76.9283	94.0249	79.2365	71.2109	80.0179	69.2569	78.2324	436.761	369.988	331.036	391.985	410.855	330.325	378.364	326.046	369.435	393.105	383.901
RS03062	RSp1481	RS_RS24265	0.10716	0.599635	0.999938	0.0032974	0.989218	0.999962	0.219213	0.211862	0.999864	0.130275	0.628837	0.999953	886	955	928	1050	1019	860	1090	731	830	1655	710	1016	60.6462	59.6876	54.0093	72.1988	72.5608	57.5881	76.6824	53.4287	56.1976	84.5505	58.218	59.9064	1152.71	807.346	845.415	904.424	891.743	808.816	1293.79	886.944	915.477	1097.77	1117.7
RS03063	RSp1480	RS_RS24260	0.238894	0.177796	0.999938	0.265824	0.153169	0.999962	0.0663566	0.72293	0.999864	0.107618	0.571163	0.999953	396	490	425	421	382	447	454	412	509	757	369	583	76.7088	86.6676	69.9987	81.9225	76.9789	84.7076	90.3869	85.2186	97.5299	109.445	85.626	97.2811	480.12	455.03	518.453	404.235	457.544	370.417	591.78	460.961	525.318	440.153	419.001
RS03064	RSp1479	RS_RS24255	0.393193	0.409488	0.999938	-0.232668	0.708041	0.999962	0.434897	0.391928	0.999864	-0.174758	0.773583	0.999953	60	68	98	147	61	68	135	59	67	165	41	73	20.8027	21.5272	28.8898	51.1984	22.0017	23.0644	48.1062	21.8427	22.978	42.6973	17.0287	21.8022	142.767	65.162	68.2443	61.2477	63.4958	85.4138	128.988	51.2179	65.7774	153.687	66.9085
RS03065	RSp1478	RS_RS24250	0.199239	0.700458	0.999938	0.358856	0.571329	0.999962	-0.0469018	0.921967	0.999864	0.129541	0.845841	0.999953	179	189	322	336	124	142	410	151	132	600	124	206	28.8366	27.8012	44.106	54.3752	20.7812	22.3791	67.885	25.9749	21.0346	72.1423	23.9299	28.5869	433.588	166.771	134.452	182.722	176.481	280.645	469.046	154.903	185.618	351.286	136.011
RS03066	RSp1477	RS_RS24245	0.142904	0.61746	0.999938	-0.027036	0.954277	0.999962	0.0355135	0.903123	0.999864	-0.11893	0.803395	0.999953	136	145	150	163	117	122	174	108	141	275	83	106	37.6132	36.6167	35.2731	45.2855	33.6624	33.0085	49.4595	31.8942	38.5736	56.7652	27.4984	25.2532	184.011	119.28	143.619	138.828	135.396	130.735	214.98	103.685	95.5124	170.415	128.333
RS03067	RSp1476	RS_RS24240	-0.0128611	0.966328	0.999938	0.0965143	0.769723	0.999962	-0.06094	0.865714	0.999864	0.0623846	0.805194	0.999953	146	278	290	210	242	159	212	202	205	326	204	202	49.194	85.5292	83.0821	71.0802	84.8266	52.4108	73.4166	72.677	68.3254	81.9831	82.3413	58.63	224.197	223.097	208.807	149.036	259.586	252.755	254.849	254.84	182.014	219.554	265.44
RS03068	RSp1475	RS_RS24235	0.303402	0.383879	0.999938	0.100104	0.848582	0.999962	0.26938	0.516015	0.999864	0.0814701	0.864441	0.999953	138	204	236	322	151	155	282	144	202	466	140	186	14.7055	19.8491	21.3828	34.4689	16.7392	16.1583	30.8851	16.3851	21.2923	37.0625	17.8714	17.0735	298.224	159.039	205.752	140.87	190.487	205.69	364.293	174.89	167.597	336.649	165.626
RS03071	RSp1473	RS_RS24225	0.452125	0.532656	0.999938	0.231859	0.805703	0.999962	0.549251	0.459597	0.999864	0.347087	0.707963	0.999953	67	68	174	284	58	62	250	53	64	454	51	87	9.56923	8.86792	21.1301	40.7466	8.61764	8.6628	36.6979	8.08286	9.04174	48.3957	8.72572	10.7036	264.383	58.5354	65.1886	68.3933	63.4958	151.653	354.912	63.7101	78.3922	296.92	63.6179
RS03072	RSp1472	RS_RS24220	0.860612	0.391683	0.999938	-0.142439	0.911396	0.999962	0.733389	0.493273	0.999864	-0.25081	0.838429	0.999953	15	13	50	91	15	9	93	15	14	108	14	8	6.58434	5.21044	18.6613	40.1266	6.84967	3.86481	41.9569	7.0307	6.07881	35.3828	7.36169	3.02496	98.3505	16.5666	14.26	15.3119	12.1389	43.5785	84.4284	17.489	7.20848	95.1399	16.4529
RS03073	RSp1471	RS_RS24215	-0.0260391	0.942167	0.999938	0.00150313	0.996878	0.999962	0.118836	0.756134	0.999864	0.162021	0.651401	0.999953	252	225	405	414	241	208	353	198	210	465	241	272	40.4605	32.9856	55.2887	66.7732	40.2537	32.6707	58.2512	33.9456	33.3519	55.7227	46.3529	37.6192	373.309	218.679	213.9	257.24	210.097	352.986	363.511	301.061	245.088	432.834	264.343
RS03074	RSp1470	RS_RS24205	0.495837	0.42937	0.999938	0.29477	0.728996	0.999962	0.296582	0.624102	0.999864	0.113077	0.896055	0.999953	148	110	216	341	90	97	391	96	102	608	83	111	18.5859	12.6132	23.0636	43.0177	11.7577	11.9168	50.4659	12.873	12.6705	56.9868	12.4862	12.0076	413.495	106.026	103.894	151.078	102.714	188.259	475.3	103.685	100.018	356.513	98.7175
RS03075	RSp1469	RS_RS24200	-0.323809	0.21802	0.999938	-0.359402	0.394676	0.999962	-0.34317	0.35642	0.999864	-0.367067	0.250248	0.999953	124	185	184	79	140	131	114	113	120	93	84	123	20.5292	27.9661	25.9011	13.1385	24.1121	21.2171	19.3978	19.9763	19.6517	11.4916	16.6593	17.5414	120.559	124.802	122.229	126.579	172.746	160.369	72.7022	104.934	110.83	82.594	153.561
RS03076	RSp1468	RS_RS24195	0.667434	0.50677	0.999938	-0.0219226	0.986669	0.999962	0.964526	0.33075	0.999864	0.294608	NA	1	20	30	111	216	20	41	172	24	22	321	17	14	3.06706	4.20073	14.4733	33.2749	3.19066	6.15093	27.1094	3.92998	3.33722	36.7406	3.12299	1.8494	181.896	26.5066	22.4086	20.4159	28.0129	96.7442	250.94	21.2367	12.6148	225.827	21.9372
RS03077	RSp1467	RS_RS24190	0.975441	0.200728	0.999938	0.58313	0.571096	0.999962	0.786856	0.463574	0.999864	0.413276	0.568726	0.999953	9	11	18	45	8	6	32	22	11	57	19	27	3.91469	4.36876	6.65699	19.6625	3.61995	2.55311	14.3055	10.218	4.73279	18.5045	9.90004	10.1164	33.841	24.2977	11.2043	9.18716	10.2714	15.6882	44.5594	23.7351	24.3286	47.0472	8.77489
RS03078	RSp1466	RS_RS24185	0.576766	0.380312	0.999938	0.0256734	0.976437	0.999962	0.505921	0.515093	0.999864	-0.0267624	0.972305	0.999953	39	26	39	85	14	37	45	71	20	92	40	25	16.2261	9.87719	13.7964	35.5254	6.05948	15.0597	19.2425	31.5424	8.23093	28.5684	19.936	8.95981	47.589	78.4153	20.3714	39.811	24.2778	33.9912	71.9204	49.9687	22.5265	88.8669	15.3561
RS03079	RSp1465	RS_RS24180	0.88664	0.367484	0.999938	0.381175	NA	1	0.92644	0.35427	0.999864	0.441097	NA	1	51	29	158	335	35	32	308	36	35	617	34	26	5.79609	3.00936	15.2677	38.2455	4.13801	3.55778	35.9762	4.36872	3.93462	52.3357	4.62885	2.54535	325.72	39.7599	35.65	52.0606	27.0791	137.708	482.336	42.4734	23.4276	350.24	38.3901
RS03080	RSp1464	RS_RS24175	1.01293	0.271015	0.999938	0.471135	0.706362	0.999962	0.63316	0.538755	0.999864	0.110615	0.923977	0.999953	45	21	93	185	15	22	215	28	37	333	26	32	8.24934	3.51509	14.4957	34.0682	2.86059	3.94542	40.5083	5.4809	6.70931	45.5616	5.70964	5.0532	227.369	30.9243	37.6872	45.9358	19.609	81.0559	260.321	32.4796	28.8339	193.416	16.4529
RS03081	RSp1463	RS_RS24170	0.876556	0.313805	0.999938	0.303547	0.794643	0.999962	0.743015	0.427992	0.999864	0.189532	0.863682	0.999953	57	38	177	325	35	45	321	58	51	539	51	42	6.08757	3.70564	16.0729	34.8677	3.88862	4.7016	35.2349	6.6143	5.38777	42.9641	6.52482	3.86392	339.468	64.0576	51.9472	58.1853	35.483	154.268	421.36	63.7101	37.8445	339.785	38.3901
RS03082	RSp1462	RS_RS24165	0.752576	0.304819	0.999938	0.321926	0.76054	0.999962	0.864435	0.324938	0.999864	0.451738	0.625061	0.999953	77	65	174	418	38	61	324	60	80	617	79	105	7.04427	5.42962	13.5346	38.4143	3.61649	5.45934	30.4642	5.86116	7.23944	42.1288	8.65768	8.27455	342.641	66.2664	81.4858	78.6012	60.6945	151.653	482.336	98.6882	94.6113	437.016	41.6807
RS03083	RSp1461	RS_RS24160	0.517197	0.0803158	0.999938	-0.106999	0.72492	0.999962	0.39576	0.236838	0.999864	-0.214782	0.436632	0.999953	124	92	147	130	131	174	168	144	148	156	137	147	55.971	37.9175	56.4169	58.9462	61.5135	76.8343	77.9381	69.405	66.0804	52.555	74.0783	57.1568	177.665	159.039	150.749	126.579	85.9061	128.121	121.952	171.143	132.456	135.914	143.689
RS03084	RSp1460	RS_RS24155	1.09991	0.305306	0.999938	0.213624	0.872905	0.999962	1.10657	NA	1	0.238444	0.853764	0.999953	21	22	80	205	12	18	190	12	25	294	31	18	3.65371	3.495	11.8346	35.8294	2.17197	3.06374	33.9756	2.22937	4.30253	38.1777	6.46108	2.69772	200.931	13.2533	25.4643	21.4367	20.5428	69.7255	229.833	38.7257	16.2191	214.326	13.1623
RS03085	RSp1459	RS_RS24150	0.825732	0.511371	0.999938	0.274703	NA	1	0.91464	0.445643	0.999864	0.384669	NA	1	54	19	230	456	15	33	423	19	16	772	16	15	4.49338	1.44359	16.2726	38.1167	1.29846	2.68632	36.1759	1.68818	1.31695	47.9452	1.59488	1.07518	447.336	20.9844	16.2972	55.1229	17.7415	200.461	603.506	19.9875	13.5159	476.745	16.4529
RS03086	RSp1458	RS_RS24145	0.708471	0.434448	0.999938	0.162431	NA	1	0.692295	0.453701	0.999864	0.165731	NA	1	115	85	353	664	50	82	635	73	71	1001	60	82	5.31624	3.58787	13.875	30.8351	2.40456	3.70839	30.1703	3.60343	3.24665	34.5374	3.32267	3.26535	671.533	80.6242	72.3186	117.391	79.3698	307.664	782.526	74.953	73.8869	694.207	54.843
RS03087	RSp1457	RS_RS24140	0.773916	0.478127	0.999938	0.374053	NA	1	0.80798	0.507168	0.999864	0.42776	NA	1	48	26	128	295	11	10	261	17	21	475	29	23	6.10802	3.02095	13.8491	37.7096	1.45616	1.24487	34.1349	2.30991	2.64331	45.1129	4.42065	2.52114	276.016	18.7755	21.39	48.9982	24.2778	111.561	371.328	36.2273	20.7244	308.42	12.0655
RS03088	RSp1455	RS_RS24130	-0.12753	0.612978	0.999938	0.00438517	0.986531	0.999962	-0.0537549	0.819409	0.999864	0.0926924	0.751104	0.999953	292	259	359	294	230	273	290	192	257	426	181	310	61.0091	49.4108	63.7759	61.7063	49.9917	55.8006	62.2743	42.8351	53.1147	66.4308	45.3022	55.7934	306.684	212.053	261.773	298.072	241.844	312.893	333.023	226.108	279.329	307.375	252.278
RS03089	RSp1454	RS_RS24125	0.322668	0.44394	0.999938	0.173156	0.747668	0.999962	0.163093	0.708937	0.999864	0.0295645	0.955144	0.999953	230	250	329	453	160	209	480	223	187	618	188	281	30.0673	29.8412	36.569	59.4888	21.7593	26.7286	64.4921	31.1285	24.1812	60.298	29.441	31.6433	507.616	246.29	190.473	234.783	233.441	286.746	483.118	234.853	253.198	473.608	175.498
RS03090	RSp1453	RS_RS24120	-0.328478	0.319434	0.999938	-0.211898	0.6358	0.999962	0.0675738	0.852924	0.999864	0.197008	0.630559	0.999953	977	1933	1767	860	1487	2067	738	1080	1458	1037	1027	2118	128.422	232	197.485	113.557	203.336	265.797	99.7014	151.585	189.572	101.736	161.713	239.818	780.459	1192.8	1485.08	997.317	1804.96	1540.06	810.669	1282.95	1908.45	899.124	1631.03
RS03093	RSp1450	RS_RS24115	-0.0546913	0.853553	0.999938	0.196578	0.48212	0.999962	-0.130734	0.592102	0.999864	0.135899	0.688416	0.999953	407	367	537	430	313	343	497	323	293	706	299	424	65.347	53.8031	73.3088	69.3538	52.2797	53.8753	82.0137	55.3758	46.5338	84.6026	57.5084	58.6417	525.594	356.734	298.442	415.464	342.691	468.033	551.911	373.516	382.049	449.562	343.317
RS03096	RSp1447	RS_RS24100	0.273459	0.527712	0.999938	0.0897649	0.863708	0.999962	0.206858	0.661634	0.999864	0.039363	0.935538	0.999953	128	153	233	292	121	121	277	146	120	353	132	173	13.8246	15.0885	21.3969	31.6809	13.5952	12.7848	30.7484	16.8377	12.8202	28.4555	17.0784	16.0953	292.937	161.248	122.229	130.662	142.866	203.076	275.956	164.897	155.883	305.284	132.72
RS03098	RSp1445	RS_RS24090	0.295621	0.385933	0.999938	0.0291169	0.951897	0.999962	0.335382	0.372013	0.999864	0.0852693	0.852243	0.999953	288	290	442	589	285	289	526	272	304	805	228	369	24.0904	22.1493	31.4358	49.4923	24.8001	23.649	45.2206	24.2944	25.1533	50.2568	22.8462	26.5881	556.262	300.408	309.646	293.989	270.791	385.234	629.304	284.822	332.491	615.795	312.605
RS03099	RSp1444	RS_RS24085	0.23742	0.103062	0.999938	0.046959	0.859266	0.999962	0.272658	0.176698	0.999864	0.0977111	0.673737	0.999953	1123	1102	1320	1591	1171	1128	1366	1089	1250	2269	1024	1307	39.1627	35.0902	39.1397	55.7358	42.4823	38.4828	48.9602	40.5516	43.1194	59.0576	42.7781	39.2625	1444.59	1202.74	1273.22	1146.35	1029.01	1150.47	1773.78	1279.2	1177.69	1663.38	1284.42
RS03100	RSp1443	RS_RS24080	0.240235	0.514851	0.999938	-0.11183	0.744255	0.999962	0.430794	0.216041	0.999864	0.094074	0.806397	0.999953	97	87	121	157	111	105	142	95	81	176	100	112	29.1892	23.9045	30.9589	47.4592	34.7481	30.9103	43.9175	30.5253	24.1104	39.5285	36.0478	29.032	150.17	104.922	82.5044	99.0171	81.2373	105.46	137.587	124.922	100.919	164.142	121.752
RS03101	RSp1442	RS_RS24075	0.261661	0.412796	0.999938	0.198594	0.613269	0.999962	0.203166	0.56601	0.999864	0.156116	0.674731	0.999953	122	151	202	219	121	154	208	158	133	334	123	199	25.7147	29.0609	36.2012	46.3699	26.5317	31.7546	45.0592	35.5603	27.7295	52.5431	31.0567	36.1313	219.967	174.502	135.47	124.537	140.998	176.057	261.102	153.654	179.311	228.963	132.72
RS03102	RSp1441	RS_RS24070	0.199853	0.487672	0.999938	0.0708764	0.863965	0.999962	0.262623	0.33519	0.999864	0.149313	0.727323	0.999953	402	440	512	662	398	414	635	344	397	1034	299	494	35.292	35.2707	38.2183	58.3821	36.3489	35.5562	57.2959	32.2475	34.4755	67.7516	31.4449	37.3583	671.533	379.928	404.373	410.36	410.855	446.243	808.323	373.516	445.124	692.116	436.551
RS03104	RSp1438	RS_RS24060	0.390362	0.0739906	0.999938	0.144789	0.394239	0.999962	0.213405	0.157893	0.999864	-0.0179641	0.940831	0.999953	601	661	647	644	676	693	593	690	945	875	641	955	57.8582	58.1036	52.9597	62.2798	67.7011	65.2662	58.6739	70.9295	89.9896	62.8705	73.9227	79.1961	627.117	762.064	962.551	613.498	617.217	563.905	684.026	800.748	860.512	673.298	741.478
RS03105	RSp1437	RS_RS25215	0.361367	0.198327	0.999938	0.0345875	0.904767	0.999962	0.321421	0.246434	0.999864	0.00817963	0.978771	0.999953	171	212	210	209	179	287	180	197	300	287	175	312	50.1944	56.8206	52.4119	61.6278	54.6601	82.4149	54.3039	61.7466	87.1065	62.8767	61.5356	78.8903	190.356	217.575	305.572	174.556	197.958	183.03	224.361	218.613	281.131	218.508	196.338
RS03106	RSp1436	RS_RS24050	0.419071	0.152161	0.999938	-0.0630885	0.78597	0.999962	0.582615	0.0596875	0.999864	0.11432	0.596273	0.999953	135	251	194	274	216	297	226	203	256	380	196	275	37.7733	64.1262	46.1534	77.0145	62.8728	81.2965	64.9918	60.6504	70.8534	79.3566	65.6956	66.2816	239.002	224.201	260.755	137.807	234.374	169.084	297.063	244.847	247.791	286.465	236.922
RS03107	RSp1435	RS_RS24045	0.467123	0.0238323	0.999938	0.104282	0.63432	0.999962	0.37513	0.0922287	0.999864	0.0267967	0.901148	0.999953	352	351	432	535	372	431	510	364	519	704	375	546	38.1037	34.6931	39.7612	58.1768	41.8915	45.6422	56.7407	42.0739	55.5728	56.8782	48.6279	50.9128	539.342	402.016	528.639	359.32	327.751	376.518	550.348	468.456	491.979	559.339	408.032
RS03108	RSp1434	RS_RS24040	0.295964	0.0555304	0.999938	0.122484	0.570032	0.999962	0.308616	0.112972	0.999864	0.148463	0.42511	0.999953	666	755	829	888	662	987	806	700	944	1070	811	1162	57.7274	59.7538	61.0961	77.32	59.6931	83.6931	71.803	64.7878	80.9375	69.2213	84.2089	86.7608	852.371	773.109	961.532	679.85	704.99	722.531	836.466	1013.12	1047.03	928.398	726.122
RS03109	RSp1433	RS_RS24035	0.0591284	0.850883	0.999938	-0.0681653	0.848338	0.999962	0.0628557	0.868047	0.999864	-0.0508623	0.854725	0.999953	213	166	156	129	148	239	136	169	195	188	147	206	109.583	77.9799	68.2401	66.6691	79.2107	120.289	71.9122	92.8406	99.2359	72.1889	90.5963	91.2937	143.824	186.65	198.622	217.429	155.005	135.965	146.968	183.635	185.618	134.869	162.335
RS03110	RSp1432	RS_RS24030	-0.0256583	0.933392	0.999938	0.09927	0.796947	0.999962	0.029639	0.92062	0.999864	0.167984	0.673216	0.999953	196	248	236	189	163	281	136	233	221	202	227	299	71.0443	82.0797	72.7337	68.8186	61.4637	99.6424	50.6654	90.1812	79.2383	54.6478	98.5662	93.3585	143.824	257.335	225.104	200.076	231.573	205.69	157.912	283.572	269.417	197.598	178.788
RS03111	RSp1431	RS_RS24025	0.226051	0.0899774	0.999938	0.0650387	0.752327	0.999962	0.20733	0.315972	0.999864	0.0599654	0.637823	0.999953	645	666	797	790	568	859	701	703	778	972	672	924	81.4269	76.7702	85.5494	100.186	74.5958	106.088	90.9547	94.7655	97.1533	91.5846	101.626	100.482	741.33	776.422	792.449	658.413	621.886	694.641	759.855	839.474	832.579	825.94	623.017
RS03112	RSp1430	RS_RS24020	0.178614	0.209362	0.999938	0.237794	0.335931	0.999962	0.111863	0.639821	0.999864	0.186263	0.215085	0.999953	469	511	511	578	356	538	500	495	501	749	458	734	71.0122	70.6466	65.7857	87.9141	56.0748	79.6905	77.8089	80.0299	75.0356	84.6428	83.072	95.7339	528.766	546.698	510.305	478.753	477.153	445.372	585.526	572.141	661.378	604.295	390.482
RS03113	RSp1429	RS_RS24015	0.399586	0.108927	0.999938	0.0210289	0.948142	0.999962	0.388429	0.167529	0.999864	0.0255934	0.932566	0.999953	257	262	359	420	249	375	404	331	284	605	254	354	40.3163	37.5283	47.8842	66.1862	40.6354	57.5497	65.137	55.445	44.0692	70.8355	47.732	47.8366	427.243	365.57	289.275	262.344	244.646	312.893	472.955	317.301	318.975	439.107	273.118
RS03114	RSp1428	RS_RS24010	-0.0507598	0.8713	0.999938	0.0346982	0.933436	0.999962	-0.128915	0.595491	0.999864	-0.0298385	0.947758	0.999953	613	615	571	428	433	647	367	702	467	423	654	526	218.878	200.506	173.352	153.517	160.838	226.001	134.681	267.649	164.941	112.728	279.736	161.785	388.114	775.317	475.673	625.747	574.264	497.666	330.678	816.988	473.958	447.471	474.941
RS03115	RSp1427	RS_RS24005	0.093459	0.65959	0.999938	-0.0274693	0.91093	0.999962	0.0819908	0.664368	0.999864	-0.0246133	0.925763	0.999953	629	669	631	555	582	727	539	717	566	673	631	677	94.6391	91.9087	80.7235	83.8849	91.0964	107.009	83.3505	115.193	84.2377	75.5759	113.731	87.7442	570.01	791.884	576.512	642.08	624.687	549.96	526.114	788.256	610.018	580.249	638.373
RS03116	RSp1426	RS_RS24000	0.15397	0.601311	0.999938	-0.117347	0.715935	0.999962	0.194323	0.413822	0.999864	-0.0623455	0.865967	0.999953	320	291	291	282	291	372	229	378	283	283	322	326	110.948	92.1238	85.7851	98.2173	104.959	126.176	81.6024	139.942	97.0564	73.2323	133.737	97.3633	242.175	417.479	288.256	326.654	271.725	253.627	221.234	402.248	293.746	294.829	319.187
RS03119	RSp1423	RS_RS23985	0.183868	0.337057	0.999938	0.122648	0.64156	0.999962	0.149797	0.531987	0.999864	0.103368	0.642365	0.999953	456	457	566	572	364	559	536	512	434	805	481	528	50.5043	46.2158	53.3004	63.64	41.9395	60.5675	61.0137	60.5509	47.547	66.5438	63.8172	50.3741	566.837	565.474	442.06	465.483	426.729	493.308	629.304	600.873	475.76	598.022	399.257
RS03120	RSp1422	RS_RS23980	0.350723	0.109316	0.999938	0.0679309	0.859934	0.999962	0.275072	0.361689	0.999864	0.00833294	0.979323	0.999953	1090	1001	1287	1786	838	1103	1567	1183	1058	2404	933	1168	36.7529	30.8184	36.8973	60.4947	29.3945	36.3835	54.3042	42.5928	35.2874	60.4989	37.6856	33.9248	1657.15	1306.55	1077.65	1112.67	934.696	1121.71	1879.31	1165.52	1052.44	1867.25	919.169
RS03121	RSp1421	RS_RS23975	0.0355537	0.892098	0.999938	0.162114	0.58609	0.999962	0.086848	0.72262	0.999864	0.228547	0.474274	0.999953	350	380	456	475	342	324	468	306	299	710	340	404	43.6098	43.2325	48.3094	59.4539	44.3302	39.4935	59.9323	40.7122	36.8516	66.0271	50.7486	43.3618	494.925	337.959	304.553	357.278	354.83	397.436	555.038	424.734	364.028	496.609	375.126
RS03122	RSp1419	RS_RS23970	0.203048	0.645207	0.999938	0.177213	0.755033	0.999962	0.141112	0.65721	0.999864	0.129814	0.839001	0.999953	1829	2441	2374	1273	2341	3029	953	3525	2213	1149	2867	3792	93.2949	113.69	102.962	65.2294	124.223	151.15	49.9616	191.995	111.659	43.7434	175.187	166.618	1007.83	3893.15	2254.1	1867.03	2279.31	2069.11	898.224	3581.51	3416.82	1330.91	2567.75
RS03123	RSp1418	RS_RS23965	0.189011	0.688396	0.999938	0.113758	0.841165	0.999962	0.0799377	0.801882	0.999864	0.0195849	0.976319	0.999953	524	842	792	438	747	873	324	1176	640	347	886	1073	89.5407	131.375	115.071	75.1855	132.791	145.938	56.9028	214.577	108.178	44.2554	181.364	157.942	342.641	1298.82	651.886	534.897	786.228	690.283	271.265	1106.81	966.837	457.926	819.355
RS03124	RSp1417	RS_RS23960	0.125819	0.792684	0.999938	0.158242	0.77813	0.999962	0.0849376	0.798986	0.999864	0.132033	0.840005	0.999953	1036	1505	1357	709	1353	1683	513	2087	1110	697	1731	1875	105.916	140.491	117.959	72.8146	143.899	168.325	53.9036	227.83	112.252	53.1842	211.996	165.125	542.514	2304.97	1130.62	1057.54	1405.31	1182.72	544.876	2162.39	1689.49	741.255	1484.05
RS03125	RSp1416	RS_RS23955	0.345463	0.109131	0.999938	0.17896	0.629615	0.999962	0.209683	0.481129	0.999864	0.0591255	0.848339	0.999953	475	464	641	761	399	499	607	649	509	1088	527	513	42.2434	37.6785	48.4701	67.9861	36.9144	43.414	55.4821	61.6306	44.7767	72.2174	56.1441	39.2999	641.922	716.782	518.453	484.878	433.266	558.676	850.537	658.337	462.244	795.62	437.648
RS03126	RSp1415	RS_RS23950	-0.0337681	0.916425	0.999938	0.00404974	0.990781	0.999962	0.119577	0.608796	0.999864	0.171716	0.678391	0.999953	522	616	547	475	485	712	324	661	467	485	605	694	167.622	180.614	149.348	153.223	162.017	223.669	106.931	226.647	148.336	116.239	232.726	191.968	342.641	730.035	475.673	532.855	575.198	476.748	379.146	755.776	625.336	496.609	531.978
RS03130	RSp1186	RS_RS22855	0.0521295	0.74394	0.999938	0.189677	0.445287	0.999962	-0.138778	0.415053	0.999864	0.0131105	0.957418	0.999953	895	906	895	677	712	846	750	789	950	932	655	1258	147.663	136.486	125.552	112.204	122.204	136.548	127.177	138.999	155.04	114.766	129.455	178.788	793.149	871.404	967.644	913.612	845.989	780.055	728.585	818.237	1133.53	707.799	780.965
RS03132	RSp1188	RS_RS22865	0.386059	0.111016	0.999938	0.265654	0.473787	0.999962	0.147824	0.573525	0.999864	0.0414414	0.909021	0.999953	211	284	286	208	286	288	258	268	378	296	241	509	78.26	96.1804	90.1933	77.4982	110.352	104.5	98.3505	106.14	138.682	81.9403	107.079	162.624	272.843	295.99	385.02	215.388	265.188	249.269	231.396	301.061	458.64	217.463	313.702
RS03136	RSp1192	RS_RS22885	1.14776	0.294841	0.999938	0.0799902	0.936499	0.999962	0.78495	0.499649	0.999864	-0.263516	0.784344	0.999953	5	4	32	40	8	14	49	16	12	54	10	15	2.65812	1.94167	14.4646	21.3617	4.42438	7.2811	26.7732	9.08263	6.31038	21.4263	6.36845	6.86919	51.8191	17.6711	12.2229	5.10398	3.73505	27.8902	42.2142	12.4922	13.5159	41.8197	8.77489
RS03137	RSp1193	RS_RS22890	0.257255	0.0382228	0.999938	0.0424285	0.752858	0.999962	0.216893	0.112296	0.999864	0.0171302	0.895464	0.999953	1014	1041	1051	1125	1077	1085	1078	1092	1126	1651	932	1231	85.2654	79.9275	75.143	95.0295	94.2125	89.2543	93.165	98.0493	93.6576	103.617	93.8814	89.1667	1140.02	1206.05	1146.91	1035.09	972.047	916.019	1290.66	1164.27	1109.2	1176.18	1181.32
RS03138	RSp1194	RS_RS22895	-0.280745	0.10634	0.999938	0.0346355	0.893211	0.999962	-0.305546	0.103304	0.999864	0.0238703	0.92444	0.999953	749	931	1019	563	672	741	576	621	767	705	574	958	250.607	284.427	289.892	189.23	233.904	242.546	198.076	221.865	253.849	176.055	230.066	276.113	609.139	685.858	781.245	764.576	869.333	888.129	551.13	717.051	863.215	588.613	737.091
RS03139	RSp1195	RS_RS22900	0.082393	0.705151	0.999938	0.0610994	0.838198	0.999962	4.72795e-05	0.99984	0.999864	-0.00617252	0.983161	0.999953	379	455	496	502	338	366	507	343	395	715	294	439	42.2697	46.3353	47.0351	56.2425	39.2161	39.9333	58.1162	40.848	43.5769	59.5174	39.2795	42.1759	536.169	378.823	402.336	386.881	424.862	432.298	558.947	367.27	395.565	524.838	370.739
RS03140	RSp1196	RS_RS22905	-0.272368	0.148733	0.999938	-0.271465	0.114239	0.999962	-0.0939043	0.617426	0.999864	-0.0782008	0.677625	0.999953	302	382	388	310	296	304	268	269	246	347	202	299	58.738	67.84	64.1645	60.5682	59.891	57.8429	53.573	55.8665	47.3279	50.3721	47.0644	50.0948	283.419	297.095	250.569	308.28	356.697	338.169	271.265	252.342	269.417	324.103	324.671
RS03141	RSp1197	RS_RS22910	-0.320787	0.331401	0.999938	-0.106617	0.73239	0.999962	-0.149691	0.480282	0.999864	0.079378	0.847078	0.999953	399	485	550	444	383	341	494	263	255	652	243	365	42.4236	47.0855	49.7219	47.4229	42.3635	35.4694	53.9835	29.8591	26.8191	51.7405	30.9507	33.4301	522.421	290.468	259.736	407.297	452.875	479.363	509.697	303.56	328.887	464.199	420.098
RS03142	RSp1198	RS_RS22915	-0.0748427	0.78506	0.999938	0.0734	0.845868	0.999962	-0.00453425	0.986793	0.999864	0.159143	0.677577	0.999953	463	512	631	620	335	500	606	366	373	934	297	557	21.2599	21.4664	24.6354	28.5984	16.0023	22.4602	28.599	17.9452	16.9417	32.0092	16.3367	22.0315	640.865	404.225	379.927	472.628	478.086	549.96	730.149	371.018	501.89	648.206	367.448
RS03143	RSp1199	RS_RS22920	0.260229	0.417733	0.999938	0.222343	0.634874	0.999962	0.206419	0.55048	0.999864	0.18437	0.684132	0.999953	322	347	502	587	273	363	575	299	361	985	280	417	14.8999	14.6611	19.7506	27.2857	13.1416	16.4323	27.346	14.7735	16.5236	34.0182	15.5208	16.6216	608.081	330.228	367.705	328.696	324.016	437.528	770.018	349.781	375.742	613.704	299.443
RS03144	RSp1200	RS_RS22925	0.266837	0.495209	0.999938	0.270134	0.601588	0.999962	0.219791	0.594973	0.999864	0.239077	0.634034	0.999953	219	240	378	448	174	259	445	204	235	733	195	328	20.5861	20.5992	30.2115	42.3037	17.0152	23.8174	42.9921	20.4761	21.8508	51.4259	21.958	26.5591	470.602	225.306	239.364	223.554	224.103	329.453	573.018	243.597	295.548	468.381	190.854
RS03145	RSp1201	RS_RS22930	0.0128665	0.968179	0.999938	-0.0574957	0.889709	0.999962	0.0179137	0.953951	0.999864	-0.0398871	0.924148	0.999953	2731	3478	2646	1630	3036	3505	1604	2600	3778	2100	2458	3946	695.042	808.22	572.572	416.723	803.802	872.653	419.559	706.561	951.089	398.893	749.377	865.079	1696.28	2871.55	3848.17	2787.79	3247.63	2306.17	1641.66	3070.58	3555.58	1704.15	3330.07
RS03146	RSp1202	RS_RS22935	-0.120503	0.66573	0.999938	0.0361395	0.939915	0.999962	-0.122088	0.717487	0.999864	0.0477323	0.912214	0.999953	1964	2752	2654	1099	2321	2704	1293	2158	2538	1464	2004	3290	245.994	314.733	282.641	138.278	302.424	331.326	166.449	288.617	314.445	136.859	300.684	354.968	1367.39	2383.38	2585.14	2004.84	2569.71	2313.14	1144.47	2503.43	2964.49	1149	2545.81
RS03147	RSp1203	RS_RS22940	0.240665	0.185705	0.999938	0.165218	0.239487	0.999962	0.145313	0.377546	0.999864	0.0840559	0.624757	0.999953	1485	1542	1338	1434	1410	1570	1352	1478	1774	2216	1252	2119	159.666	151.385	122.319	154.884	157.712	165.14	149.404	169.687	188.673	177.83	161.258	196.258	1429.78	1632.36	1806.95	1515.88	1439.86	1166.16	1732.34	1564.02	1909.35	1499.24	1546.57
RS03148	RSp1204	RS_RS22945	-0.249424	0.120449	0.999938	0.0814206	0.721264	0.999962	-0.435063	0.00857168	0.999864	-0.0898546	0.693298	0.999953	535	543	637	404	366	382	422	446	407	500	419	412	160.992	149.197	162.982	122.124	114.575	112.455	130.515	143.308	121.147	112.297	151.04	106.796	446.279	492.581	414.559	546.125	507.033	555.19	390.872	523.422	371.237	422.379	401.451
RS03149	RSp1205	RS_RS22950	0.202081	0.346174	0.999938	0.0856118	0.720953	0.999962	0.198228	0.314457	0.999864	0.0959407	0.706576	0.999953	620	670	608	677	547	768	571	759	604	799	724	767	97.9031	96.6028	81.6317	107.39	89.8566	118.64	92.6702	127.977	94.3433	94.1672	136.953	104.33	603.851	838.271	615.218	632.893	625.621	529.914	624.613	904.433	691.113	707.799	599.983
RS03150	RSp1206	RS_RS22955	0.791373	0.397726	0.999938	0.246389	0.849539	0.999962	0.713488	0.499683	0.999864	0.187223	0.875834	0.999953	29	25	89	177	13	19	164	20	30	270	24	20	4.11733	3.24092	10.7438	25.2442	1.92008	2.63898	23.931	3.03203	4.21316	28.6107	4.08185	2.446	173.435	22.0888	30.5572	29.6031	23.3441	77.5697	211.071	29.9812	18.0212	185.052	14.2592
RS03151	RSp1207	RS_RS22960	0.732748	0.392759	0.999938	0.0824131	0.930703	0.999962	0.811596	0.28685	0.999864	0.180124	0.86083	0.999953	41	46	161	249	77	58	260	43	51	408	36	70	4.06148	4.16072	13.5605	24.7782	7.93503	5.62073	26.4711	4.54837	4.99735	30.1653	4.272	5.97321	274.958	47.491	51.9472	41.8526	42.9531	140.323	318.952	44.9718	63.0742	260.328	84.4583
RS03152	RSp1208	RS_RS22965	-0.190436	0.185125	0.999938	-0.0160532	0.907949	0.999962	-0.251597	0.101573	0.999864	-0.0621674	0.651011	0.999953	1029	1040	1286	914	825	816	938	819	842	1184	712	939	105.426	97.2913	112.027	94.0692	87.931	81.7871	98.7717	89.5986	85.332	90.5378	87.3855	82.8715	991.965	904.537	857.638	1050.4	971.113	1120.84	925.585	889.443	846.095	955.581	904.91
RS03153	RSp1209	RS_RS22970	0.517477	0.223113	0.999938	0.160103	0.797967	0.999962	0.543366	0.30992	0.999864	0.203371	0.701461	0.999953	124	113	205	341	99	143	261	174	118	460	139	165	11.344	9.43919	15.9459	31.338	9.4219	12.7981	24.5406	16.9974	10.6782	31.4088	15.2331	13.0029	276.016	192.173	120.192	126.579	105.515	178.672	359.602	173.641	148.675	356.513	108.589
RS03154	RSp1210	RS_RS22975	-0.552637	0.0330338	0.999938	-0.293472	0.438985	0.999962	-0.507295	0.0256398	0.999864	-0.233992	0.557078	0.999953	597	691	731	332	473	482	284	469	463	289	376	458	607.748	642.3	632.729	339.514	500.92	480.022	297.144	509.811	466.23	219.581	458.528	401.628	300.339	517.983	471.599	609.415	645.23	637.117	225.924	469.706	412.685	347.104	518.815
RS03156	RSp1212	RS_RS22985	0.232531	0.508146	0.999938	0.217327	0.586001	0.999962	-0.0698819	0.868745	0.999864	-0.0682508	0.842631	0.999953	63	63	90	80	56	50	68	86	69	110	57	78	19.5734	17.8722	23.775	24.9682	18.0997	15.1971	21.7137	28.5307	21.2053	25.5075	21.2144	20.8752	71.9122	94.9819	70.2815	64.3101	58.827	78.4412	85.9918	71.2054	70.2827	83.6395	61.4242
RS03157	RSp1213	RS_RS22990	0.422454	0.464732	0.999938	0.234075	0.730411	0.999962	0.470643	0.354481	0.999864	0.298789	0.684663	0.999953	144	142	218	372	129	131	380	112	102	597	121	180	15.1093	13.6045	19.4487	39.2099	14.0809	13.4468	40.9794	12.5484	10.5865	46.7525	15.2089	16.2691	401.862	123.697	103.894	146.994	132.594	190.002	466.701	151.155	162.191	388.923	141.495
RS03158	RSp1214	RS_RS22995	0.132881	0.69126	0.999938	0.0479851	0.905964	0.999962	0.127984	0.698234	0.999864	0.0593058	0.886824	0.999953	228	212	286	329	170	223	311	229	161	457	162	247	50.5043	42.8785	53.8654	73.2083	39.1742	48.324	70.8032	54.1646	35.2768	75.5541	42.987	47.1303	328.893	252.917	163.99	232.741	197.958	249.269	357.257	202.373	222.562	343.967	186.466
RS03159	RSp1215	RS_RS23000	0.719641	0.454627	0.999938	0.114753	NA	1	0.681245	NA	1	0.0962163	0.933318	0.999953	39	36	163	289	27	21	264	42	29	388	32	43	3.11	2.62125	11.0518	23.1507	2.23984	1.63825	21.6371	3.57629	2.28751	23.0928	3.05685	2.95375	279.189	46.3865	29.5386	39.811	33.6154	142.066	303.317	39.975	38.7456	302.148	29.6152
RS03162	RSp1218	RS_RS23015	0.807064	0.477809	0.999938	0.386063	0.737857	0.999962	0.717251	0.48861	0.999864	0.314234	0.802838	0.999953	14	9	50	76	19	11	89	7	14	135	24	11	4.03522	2.3686	12.2535	22.0051	5.69706	3.10167	26.365	2.15439	3.99151	29.0416	8.28666	2.73112	94.1204	7.73109	14.26	14.2911	8.40386	43.5785	105.535	29.9812	9.91166	79.4575	20.8404
RS03164	RSp1220	RS_RS23025	0.252276	0.645465	0.999938	0.146922	0.838152	0.999962	0.260255	0.636403	0.999864	0.170761	0.812597	0.999953	130	112	165	261	65	119	261	79	89	391	88	110	15.1707	11.9342	16.3719	30.5967	7.89105	13.5855	31.3042	9.84413	10.2736	34.0556	12.302	11.0577	276.016	87.2508	90.6529	132.703	104.581	143.809	305.662	109.931	99.1166	272.874	71.296
RS03167	RSp1223	RS_RS23040	0.274702	0.663774	0.999938	0.0439423	0.955667	0.999962	0.450792	0.462162	0.999864	0.237668	0.767887	0.999953	132	98	230	353	78	138	314	94	79	507	76	135	14.2889	9.68638	21.1692	38.3858	8.7837	14.614	34.9344	10.8652	8.45905	40.962	9.85525	12.5883	332.065	103.817	80.4672	134.745	91.5087	200.461	396.344	94.9405	121.643	369.059	85.5552
RS03170	RSp1226	RS_RS23055	0.242393	0.380943	0.999938	-0.100536	0.872424	0.999962	0.184179	0.670124	0.999864	-0.142209	0.797042	0.999953	80	106	110	151	71	83	111	97	101	219	51	70	19.529	23.6269	22.8315	37.0287	18.0305	19.8214	27.8492	25.2842	24.3883	39.901	14.9139	14.7197	117.386	107.131	102.876	81.6636	98.9788	95.8726	171.202	63.7101	63.0742	157.869	77.8771
RS03171	RSp1227	RS_RS23060	0.522011	0.295714	0.999938	0.114143	0.885492	0.999962	0.473735	0.425149	0.999864	0.0840783	0.907881	0.999953	109	87	187	297	89	94	254	127	100	456	88	87	16.0469	11.6948	23.4076	43.9229	13.6305	13.538	38.4323	19.9643	14.5624	50.1045	15.5194	11.033	268.613	140.264	101.857	111.267	81.2373	162.983	356.475	109.931	78.3922	310.511	97.6206
RS03172	RSp1228	RS_RS23065	0.564035	0.514583	0.999938	0.195122	0.873444	0.999962	0.707825	0.43788	0.999864	0.357814	0.764055	0.999953	41	33	92	191	30	22	160	22	32	311	20	26	5.65329	4.15472	10.7859	26.4559	4.30325	2.9676	22.6745	3.23912	4.36453	32.0056	3.30352	3.08817	169.205	24.2977	32.5943	41.8526	30.8142	80.1844	243.122	24.9843	23.4276	199.689	32.9058
RS03173	RSp1229	RS_RS23070	0.365726	0.698808	0.999938	0.149738	0.88601	0.999962	0.562751	0.487499	0.999864	0.364722	0.752059	0.999953	53	43	137	221	48	38	208	17	36	350	33	47	9.28882	6.88119	20.4153	38.9088	8.75153	6.51527	37.4668	3.18142	6.24104	45.7826	6.92831	7.09565	219.967	18.7755	36.6686	54.1021	40.1518	119.405	273.61	41.2242	42.3498	231.054	52.6493
RS03174	RSp1230	RS_RS23075	0.218715	0.581481	0.999938	-0.0274385	0.966665	0.999962	0.313945	0.523019	0.999864	0.0837643	0.889513	0.999953	77	94	103	163	56	91	134	66	82	230	52	81	29.0091	32.3357	32.9937	61.6882	21.9477	33.5389	51.8857	26.5506	30.5582	64.6725	23.468	26.2868	141.709	72.8931	83.5229	78.6012	87.7737	89.7716	179.801	64.9593	72.9859	170.415	61.4242
RS03175	RSp1231	RS_RS23080	1.0487	0.387633	0.999938	0.218974	0.860782	0.999962	1.47513	0.187368	0.999864	0.664817	0.615454	0.999953	22	6	65	188	20	22	142	9	15	290	29	19	4.85076	1.20795	12.1857	41.6405	4.58749	4.74542	32.1792	2.11893	3.27151	47.7236	7.65975	3.6087	150.17	9.93997	15.2786	22.4575	5.60257	56.652	226.706	36.2273	17.1201	196.553	21.9372
RS03177	RSp1233	RS_RS23090	0.731254	0.442748	0.999938	-0.0859764	0.944087	0.999962	0.861239	0.353456	0.999864	0.0621071	0.960311	0.999953	25	24	59	136	18	22	123	16	17	180	16	14	5.38808	4.72298	10.8118	29.4445	4.03575	4.63854	27.2457	3.68215	3.62421	28.9544	4.13089	2.59915	130.076	17.6711	17.3157	25.5199	22.4103	51.4226	140.714	19.9875	12.6148	142.187	19.7435
RS03178	RSp1234	RS_RS23095	0.471671	0.649301	0.999938	0.362035	0.748599	0.999962	0.323501	0.689341	0.999864	0.231908	0.858737	0.999953	28	36	87	114	29	25	153	14	14	237	17	22	6.03465	7.08447	15.9428	24.6814	6.50205	5.27107	33.891	3.22188	2.98464	38.1233	4.38907	4.08438	161.802	15.4622	14.26	28.5823	33.6154	75.8265	185.273	21.2367	19.8233	119.186	31.809
RS03179	RSp1235	RS_RS23100	-0.0552758	0.841057	0.999938	0.183116	0.606126	0.999962	-0.283433	0.365173	0.999864	-0.029504	0.928191	0.999953	267	272	410	309	198	197	329	211	265	464	202	250	41.0769	38.2091	53.6317	47.7547	31.6891	29.6495	52.0214	34.6622	40.3276	53.2786	37.2278	33.1311	347.928	233.037	269.922	272.552	253.983	357.343	362.729	252.342	225.265	323.057	217.178
RS03180	RSp1236	RS_RS23105	0.52297	0.391111	0.999938	0.0839944	0.918035	0.999962	0.646219	0.294052	0.999864	0.224481	0.781532	0.999953	142	130	245	487	111	133	427	104	121	686	100	167	12.5585	10.4979	18.4233	43.2663	10.2125	11.5071	38.813	9.82133	10.5853	45.2816	10.5945	12.7226	451.566	114.862	123.247	144.953	121.389	213.534	536.276	124.922	150.477	509.155	121.752
RS03181	RSp1237	RS_RS23110	0.0916269	0.575303	0.999938	0.0604039	0.829648	0.999962	0.00752148	0.970712	0.999864	-0.00793712	0.975834	0.999953	501	529	644	604	436	487	581	475	521	850	330	661	72.86	70.2453	79.632	88.2387	65.9623	69.2859	86.8414	73.7619	74.9478	92.261	57.4902	82.8061	614.426	524.609	530.676	511.418	493.96	561.291	664.482	412.242	595.601	631.478	478.231
RS03182	RSp1238	RS_RS23115	0.404488	0.411257	0.999938	0.257935	0.675519	0.999962	0.374604	0.480597	0.999864	0.24391	0.6805	0.999953	54	69	133	150	66	81	141	71	83	257	86	71	13.4567	15.7002	28.1805	37.5498	17.1099	19.7467	36.1131	18.8926	20.4594	47.7999	25.6728	15.241	149.112	78.4153	84.5415	55.1229	64.4296	115.919	200.908	107.433	63.9753	156.824	72.3928
RS03183	RSp1239	RS_RS23120	0.0745965	0.811964	0.999938	0.132625	0.749259	0.999962	0.220165	0.516089	0.999864	0.294326	0.458107	0.999953	287	353	492	560	280	350	467	304	273	827	269	428	19.7581	22.1895	28.7991	38.7277	20.053	23.5719	33.0429	22.3472	18.5907	42.4929	22.1842	25.3814	493.868	335.75	278.07	292.968	329.618	428.812	646.502	336.039	385.654	585.476	307.121
RS03184	RSp1240	RS_RS23125	-0.181402	0.447481	0.999938	0.0325295	0.938526	0.999962	-0.234082	0.429713	0.999864	-0.00676179	0.985785	0.999953	1004	1397	1455	646	974	1348	744	1134	1113	780	980	1503	122.858	156.091	151.385	79.4097	123.99	161.371	93.5713	148.173	134.721	71.2382	143.657	158.431	786.804	1252.44	1133.67	1024.88	1304.47	1268.13	609.76	1224.23	1354.29	675.389	1068.34
RS03185	RSp1241	RS_RS23130	0.109145	0.747666	0.999938	0.137483	0.686642	0.999962	0.0392652	0.91571	0.999864	0.0812695	0.802552	0.999953	83	130	111	128	78	96	111	76	123	162	83	131	21.2365	30.371	24.1479	32.8993	20.7615	24.0293	29.1896	20.7638	31.1301	30.9363	25.4397	28.8726	117.386	83.9375	125.284	84.726	121.389	96.7442	126.643	103.685	118.039	133.823	85.5552
RS03186	RSp1242	RS_RS23135	0.28496	0.469873	0.999938	-0.119588	0.823337	0.999962	0.37629	0.376457	0.999864	-0.0116465	0.981947	0.999953	138	176	252	341	161	159	293	166	144	427	118	175	14.2608	16.6069	22.142	35.399	17.3081	16.0741	31.1195	18.3173	14.7197	32.9338	14.6075	15.5781	309.857	183.337	146.674	140.87	164.342	219.635	333.805	147.408	157.685	356.513	176.595
RS03187	RSp1243	RS_RS23140	0.204839	0.716966	0.999938	0.0768586	0.914196	0.999962	0.266441	0.633867	0.999864	0.155094	0.829617	0.999953	86	119	189	247	101	76	236	79	81	361	82	95	11.9615	15.1128	22.3512	34.5109	14.614	10.3411	33.7365	11.7328	11.1441	37.4752	13.6625	11.3821	249.578	87.2508	82.5044	87.7884	111.118	164.727	282.21	102.436	85.6007	258.237	110.783
RS03188	RSp1244	RS_RS23145	-0.0386822	0.944532	0.999938	0.0697917	0.927436	0.999962	0.10332	0.850889	0.999864	0.22897	0.766788	0.999953	176	148	275	355	98	130	313	107	92	531	102	109	24.8405	19.073	33.0013	50.3323	14.389	17.9496	45.4037	16.1257	12.8441	55.9358	17.2455	13.2521	331.008	118.175	93.7087	179.66	138.197	239.682	415.106	127.42	98.2155	371.15	107.492
RS03189	RSp1245	RS_RS23150	0.307077	0.255129	0.999938	-0.00687536	0.985527	0.999962	0.300634	0.282286	0.999864	0.00256461	0.994642	0.999953	184	187	228	282	188	200	276	192	187	410	135	234	41.1388	38.1756	43.343	63.3364	43.727	43.7449	63.4223	45.8376	41.3566	68.4172	36.1573	45.067	291.879	212.053	190.473	187.826	174.614	198.718	320.515	168.644	210.848	294.829	206.21
RS03190	RSp1246	RS_RS23155	0.140107	0.772574	0.999938	0.00243329	0.997087	0.999962	-0.0381591	0.943277	0.999864	-0.159905	0.801893	0.999953	63	57	95	98	36	56	105	45	59	139	39	46	18.9579	15.6616	24.3066	29.6242	11.2697	16.4855	32.4742	14.4594	17.5619	31.2186	14.0586	11.9239	111.041	49.6998	60.0958	64.3101	53.2244	82.7991	108.662	48.7195	41.4488	102.458	39.487
RS03191	RSp1247	RS_RS23160	0.0942754	0.763198	0.999938	-0.0528767	0.876175	0.999962	0.257211	0.394537	0.999864	0.124898	0.729088	0.999953	166	233	288	300	190	251	279	171	194	415	154	257	28.3659	36.3543	41.8439	51.4969	33.7754	41.9592	48.9996	31.2013	32.7915	52.928	31.5238	37.8296	295.052	188.859	197.603	169.452	217.567	251.012	324.424	192.379	231.572	313.648	208.404
RS03192	RSp1248	RS_RS23165	0.149168	0.655039	0.999938	0.0648951	0.866388	0.999962	0.222464	0.507424	0.999864	0.154166	0.694023	0.999953	202	217	345	356	205	243	333	203	207	516	177	286	25.9113	25.4161	37.6277	45.8732	27.3559	30.4936	43.9018	27.8049	26.2651	49.4011	27.1982	31.602	352.158	224.201	210.844	206.201	202.626	300.691	403.38	221.111	257.703	372.196	224.856
RS03193	RSp1249	RS_RS23170	0.568227	0.285021	0.999938	0.135112	0.830281	0.999962	0.3367	0.562544	0.999864	-0.0792484	0.894091	0.999953	56	45	111	126	48	67	137	62	76	188	44	83	20.9327	15.3589	35.2786	47.3128	18.6654	24.5006	52.6329	24.7466	28.1009	52.4497	19.7024	26.7254	144.882	68.4753	77.4115	57.1645	42.0193	96.7442	146.968	54.9656	74.788	131.732	52.6493
RS03194	RSp1250	RS_RS23175	0.256809	0.126677	0.999938	0.117088	0.474015	0.999962	0.111741	0.55343	0.999864	-0.0135421	0.926507	0.999953	627	633	577	556	590	668	632	614	711	830	536	834	202.7	186.853	158.603	180.564	198.425	211.264	209.992	211.954	227.366	200.268	207.577	232.253	668.361	678.127	724.205	640.039	591.072	502.895	648.848	669.58	751.484	581.294	647.148
RS03196	RSp1251	RS_RS23180	0.115254	0.663754	0.999938	-0.045594	0.876968	0.999962	0.0231476	0.925656	0.999864	-0.123487	0.703295	0.999953	196	231	280	244	179	228	273	170	234	354	149	220	31.0525	33.4166	37.718	38.833	29.502	35.3378	44.4531	28.7592	36.6713	41.8593	28.2784	30.0243	288.706	187.755	238.346	200.076	215.699	244.039	276.737	186.133	198.233	255.1	196.338
RS03325	tRNA-glnX	RS_RS01955	0.522932	0.198184	0.999938	0.318488	0.313224	0.999962	0.084902	0.816524	0.999864	-0.104075	0.78311	0.999953	369	246	192	278	265	250	249	443	352	411	373	285	687.866	418.72	304.319	520.587	513.904	455.913	477.064	881.796	649.068	571.831	832.943	457.649	263.326	489.267	358.537	376.673	229.706	167.341	321.297	465.958	256.802	290.647	290.668
RS03460	tRNA-serW	RS_RS09575	0.240614	0.567613	0.999938	0.180394	0.739046	0.999962	-0.112589	0.805306	0.999864	-0.159163	0.761396	0.999953	67	77	49	54	63	46	58	82	63	74	79	44	105.682	110.899	65.7164	85.5641	103.377	70.9822	94.0274	138.111	98.2963	87.1178	149.274	59.7846	61.3369	90.5641	64.1701	68.3933	71.8997	42.7069	57.8491	98.6882	39.6466	56.4566	69.1022
RS03461	tRNA-leuU	RS_RS10350	-0.000188173	0.999654	0.999938	0.0588152	0.878977	0.999962	-0.248769	0.397144	0.999864	-0.175385	0.730404	0.999953	970	1013	667	535	782	728	379	1122	861	678	903	657	1638.03	1561.96	957.692	907.557	1373.77	1202.67	657.791	2023.16	1438.21	854.53	1826.7	955.706	400.805	1239.18	876.991	990.171	945.901	581.337	530.022	1128.04	591.996	559.339	857.745
RS03462	tRNA-val_CAC	RS_RS09450	0.330087	0.592364	0.999938	-0.155485	0.857002	0.999962	-0.0520998	0.941626	0.999864	-0.526278	0.5209	0.999953	17	20	14	18	13	14	16	22	19	15	20	7	32.5354	34.95	22.7817	34.6059	25.8826	26.212	31.4722	44.959	35.9692	21.4263	45.8528	11.5402	16.9205	24.2977	19.3529	17.3535	18.6752	12.202	11.7262	24.9843	6.30742	18.8189	14.2592
RS03668	RSp0295	RS_RS18575	-0.109779	0.698395	0.999938	-0.0325464	0.944771	0.999962	0.0643776	0.839895	0.999864	0.155575	0.722585	0.999953	26813	36804	29722	16645	37126	34613	16328	30743	29452	19608	26573	47459	1767.08	2214.71	1665.48	1101.96	2545.35	2231.59	1105.97	2163.43	1919.97	964.477	2097.88	2694.25	17267.4	33953.8	29999	27370.6	34366.2	25904.8	15328.4	33195.4	42763.4	17402.2	40722.1
RS03671	RSp0291	RS_RS18560	0.258338	0.151944	0.999938	0.0987095	0.445417	0.999962	0.229366	0.22312	0.999864	0.0843906	0.486673	0.999953	805	765	694	833	805	789	804	811	799	1125	765	1004	85.9736	74.6004	63.0201	89.3686	89.4382	82.4348	88.252	92.4862	84.4084	89.6747	97.8722	92.3661	850.256	895.701	813.839	821.74	714.328	604.869	879.462	955.651	904.664	870.896	882.973
RS03674	RSp0290	RS_RS18555	0.326555	0.0266959	0.999938	0.186547	0.220712	0.999962	0.13907	0.383723	0.999864	0.0143666	0.921072	0.999953	851	871	886	969	816	831	982	1005	912	1424	821	1104	82.2568	76.8724	72.8159	94.0885	82.0522	78.5792	97.5557	103.728	87.198	102.731	95.0636	91.9222	1038.5	1109.96	928.938	868.697	813.307	772.21	1113.2	1025.61	994.77	1013.08	895.039
RS03675	RSp0289	RS_RS18550	0.608474	0.30618	0.999938	0.369794	0.692236	0.999962	0.183391	0.805716	0.999864	-0.0361493	0.964364	0.999953	132	76	220	316	66	57	335	134	102	526	88	82	19.1385	10.0614	27.1211	46.0247	9.95486	8.08486	49.9203	20.7455	14.6286	56.9203	15.2843	10.2413	354.273	147.995	103.894	134.745	70.9659	191.745	411.197	109.931	73.8869	330.376	72.3928
RS03679	RSp0285	RS_RS18530	1.08553	0.326686	0.999938	0.323447	NA	1	1.14387	0.363714	0.999864	0.401837	NA	1	35	15	106	286	8	13	240	13	33	464	18	18	5.58205	2.18438	14.3742	45.8208	1.32731	2.02831	39.3402	2.21389	5.20607	55.2322	3.43896	2.47291	253.808	14.3577	33.6129	35.7278	14.0064	92.3863	362.729	22.4859	16.2191	299.011	8.77489
RS03682	RSp0282	RS_RS18515	0.211373	0.366756	0.999938	0.0880029	0.727929	0.999962	0.15617	0.462571	0.999864	0.0467102	0.862015	0.999953	8867	9846	8299	7316	8700	11522	6780	10713	10305	10218	9374	12260	779.875	790.713	620.619	646.387	796.023	991.381	612.883	1006.11	896.533	670.753	987.648	928.856	7170.07	11831.9	10496.4	9051.39	9193.82	7233.15	7987.86	11710.2	11047	7648.83	9542.69
RS03684	RSp0280	RS_RS18505	0.632396	0.470564	0.999938	0.167199	0.86827	0.999962	0.466028	0.562623	0.999864	0.0179977	0.98659	0.999953	49	37	74	144	33	23	169	29	20	207	36	32	18.6068	12.8289	23.8924	54.93	13.0361	8.54415	65.9573	11.7588	7.51236	58.6672	16.376	10.4673	178.723	32.0288	20.3714	50.019	34.5492	64.4961	161.821	44.9718	28.8339	150.551	36.1964
RS03685	RSp0279	RS_RS18500	0.68624	0.243243	0.999938	0.22803	0.799214	0.999962	0.784193	0.256913	0.999864	0.344106	0.674589	0.999953	78	71	173	337	68	93	264	94	93	550	81	88	7.84034	6.51642	14.7855	34.0284	7.11061	9.14508	27.2737	10.0892	9.24683	41.2621	9.75336	7.6196	279.189	103.817	94.7272	79.622	66.2971	150.781	429.959	101.187	79.2933	352.331	74.5865
RS03686	RSp0278	RS_RS18495	0.204129	0.435184	0.999938	-0.112017	0.605371	0.999962	0.101586	0.701393	0.999864	-0.200114	0.392335	0.999953	155	234	245	225	185	204	247	198	197	274	149	218	59.3293	81.7831	79.7359	86.5148	73.666	76.3892	97.1703	80.9262	74.5887	78.2773	68.3207	71.8792	261.211	218.679	200.659	158.223	218.5	213.534	214.198	186.133	196.431	235.236	202.919
RS03689	RSp0275	RS_RS18480	-0.136019	0.720588	0.999938	0.00980807	0.982034	0.999962	0.0395442	0.916063	0.999864	0.199324	0.644707	0.999953	659	1403	1412	679	993	1537	562	1174	1015	847	965	1687	78.4344	152.472	142.892	81.1824	122.95	178.961	68.7475	149.203	119.497	75.2407	137.587	172.96	594.333	1296.61	1033.85	672.704	1310.07	1230.66	662.137	1205.49	1520.09	709.89	1089.18
RS03691	RSp0273	RS_RS18465	0.0708513	0.664365	0.999938	-0.0983348	0.641495	0.999962	0.188894	0.361164	0.999864	0.033633	0.843903	0.999953	558	668	683	692	511	779	533	557	687	784	509	768	65.5975	71.7034	68.2691	81.7202	62.493	89.589	64.399	69.9189	79.8876	68.7887	71.6802	77.772	563.665	615.174	699.759	569.604	623.753	595.282	612.887	635.852	692.014	723.481	560.496
RS03692	RSp0272	RS_RS18460	0.0779977	0.608282	0.999938	0.026501	0.907654	0.999962	-0.039153	0.803132	0.999864	-0.076732	0.731534	0.999953	1391	1493	1478	1134	1298	1433	1211	1468	1402	1467	1367	1434	128.483	125.918	116.076	105.221	124.724	129.488	114.964	144.787	128.096	101.134	151.257	114.097	1280.67	1621.32	1428.04	1419.93	1394.11	1288.18	1146.82	1707.68	1292.12	1185.59	1423.73
RS03693	RSp0271	RS_RS18455	0.207845	0.339974	0.999938	0.143867	0.529219	0.999962	0.085306	0.657764	0.999864	0.0358326	0.89118	0.999953	395	398	471	459	358	402	527	354	413	720	335	481	45.3219	41.697	45.9497	52.9047	42.7319	45.1234	62.1471	43.3712	46.8739	61.6583	46.0453	47.5407	557.32	390.972	420.67	403.214	371.637	410.509	562.856	418.488	433.41	479.881	392.676
RS03694	RSp0270	RS_RS18450	0.348074	0.00295999	0.999938	0.117095	0.316442	0.999962	0.169293	0.195817	0.999864	-0.0465962	0.663751	0.999953	1835	1877	1994	2073	1724	2051	2067	2212	2158	2894	1734	2483	63.7601	59.5509	58.91	72.3575	62.3173	69.7177	73.8164	82.0702	74.1711	75.0516	72.1757	74.3189	2185.92	2443.02	2198.08	1873.16	1752.67	1737.91	2262.37	2166.14	2237.33	2167.31	1890.99
RS03695	RSp0269	RS_RS18445	0.255398	0.156067	0.999938	0.276436	0.152227	0.999962	0.140666	0.489053	0.999864	0.176473	0.306112	0.999953	517	506	541	533	426	617	506	609	539	813	564	736	56.8654	50.8182	50.5948	58.892	48.7445	66.3907	57.2015	71.5257	58.643	66.7416	74.3132	69.7341	535.111	672.604	549.01	527.751	472.484	471.519	635.558	704.559	663.18	557.248	467.263
RS03699	RSp0267	RS_RS18440	-0.128888	0.559837	0.999938	-0.121046	0.74401	0.999962	-0.168188	0.545711	0.999864	-0.147013	0.655689	0.999953	465	580	579	301	503	504	354	414	549	369	374	570	77.2516	87.9819	81.7869	50.2333	86.9322	81.9124	60.4446	73.4416	90.2188	45.754	74.4312	81.5716	374.367	457.238	559.196	474.67	541.582	504.639	288.464	467.207	513.604	314.693	551.721
RS03700	RSp0266	RS_RS18435	0.0100204	0.963898	0.999938	0.114371	0.694012	0.999962	-0.105572	0.690382	0.999864	0.0129085	0.958428	0.999953	693	671	599	410	597	662	490	574	703	668	500	839	89.373	79.0144	65.6827	53.1163	80.095	83.521	64.9484	79.0446	89.6806	64.2981	77.2453	93.2062	518.191	633.949	716.056	707.411	626.554	522.07	522.205	624.609	755.989	428.652	654.826
RS03701	RSp0265	RS_RS18430	0.119507	0.620926	0.999938	-0.0355672	0.845577	0.999962	0.144605	0.489576	0.999864	0.00283397	0.990672	0.999953	304	402	443	403	329	418	392	275	438	524	290	450	79.4822	95.9694	98.4806	105.845	89.4849	106.915	105.337	76.7743	113.277	102.253	90.8287	101.349	414.553	303.721	446.135	310.322	375.372	386.105	409.634	362.273	405.477	421.334	360.867
RS03704	mdoD	RS_RS18420	0.0655453	0.623703	0.999938	0.0471799	0.818123	0.999962	0.0180657	0.913671	0.999864	0.0137202	0.939419	0.999953	2158	2288	2153	1797	2214	2070	1979	1888	2283	2331	1850	2770	191.918	185.794	162.802	160.54	204.833	180.094	180.888	179.289	200.836	154.723	197.09	212.204	2092.86	2085.18	2325.4	2202.88	2136.45	1876.49	1822.25	2311.05	2495.94	1878.75	2428.45
RS03705	RSp0261	RS_RS18415	-0.342923	0.201174	0.999938	-0.299371	0.453261	0.999962	-0.107062	0.746276	0.999864	-0.0507813	0.880139	0.999953	798	1225	1159	521	1026	1118	529	757	928	672	745	918	270.789	379.555	334.397	177.597	362.187	371.137	184.494	274.291	311.491	170.194	302.84	268.337	559.435	836.062	945.235	814.595	1143.86	1010.15	525.332	930.667	827.173	544.702	1125.38
RS03706	RSp0260	RS_RS18410	0.270818	0.475578	0.999938	-0.0672513	0.883583	0.999962	0.320056	0.330536	0.999864	-0.0037606	0.994103	0.999953	119	113	134	179	114	123	169	77	148	266	87	111	40.6692	35.2621	38.9381	61.453	40.5305	41.1234	59.3615	28.0994	50.0323	67.8499	35.6178	32.6777	178.723	85.0419	150.749	121.475	105.515	116.79	207.944	108.682	100.018	187.143	125.042
RS03708	RSp0258	RS_RS18400	0.10099	0.56926	0.999938	-0.00723228	0.965223	0.999962	0.0316951	0.850495	0.999864	-0.0615584	0.743871	0.999953	385	412	421	375	361	397	393	408	355	538	323	402	84.1131	82.1885	78.2052	82.301	82.0481	84.8512	88.246	95.181	76.7187	87.727	84.5346	75.6552	415.61	450.612	361.593	393.006	384.71	366.931	420.578	403.497	362.226	392.06	395.967
RS03709	RSp0257	RS_RS18395	0.237759	0.477332	0.999938	0.270394	0.520174	0.999962	0.0101688	0.976465	0.999864	0.0590509	0.88678	0.999953	344	297	434	475	242	267	534	298	288	728	236	424	59.2053	46.6734	63.5101	82.1234	43.3287	44.955	94.4589	54.7653	49.0303	93.5151	48.6568	62.8605	564.722	329.123	293.349	351.154	277.327	378.261	569.11	294.815	382.049	496.609	265.44
RS03710	RSp0256	RS_RS18390	1.16254	0.0770217	0.999938	0.441495	0.663435	0.999962	0.670489	0.473141	0.999864	-0.0311744	0.966726	0.999953	41	31	104	197	19	35	194	81	66	283	43	90	23.0787	15.9331	49.7751	111.395	11.126	19.2735	112.235	48.6856	36.7487	118.895	28.9952	43.6396	205.161	89.4597	67.2258	41.8526	28.9466	90.6432	221.234	53.7163	81.0954	205.962	20.8404
RS03711	RSp0255	RS_RS18385	0.107703	0.864644	0.999938	0.362433	0.679277	0.999962	-0.255855	0.712537	0.999864	0.017186	0.983117	0.999953	288	193	473	519	122	80	580	210	108	789	190	133	25.9994	15.9089	36.3064	47.0662	11.4575	7.06522	53.8144	20.2431	9.64417	53.1614	20.5473	10.3427	613.369	231.933	110.006	293.989	180.216	412.252	616.796	237.351	119.841	542.611	133.817
RS03712	RSp0254	RS_RS18380	-3.15373	2.84238e-50	1.43881e-46	-3.28157	1.71192e-69	8.4843e-66	-0.103383	0.432689	0.999864	-0.214452	0.453523	0.999953	3249	3413	3644	2652	2814	3264	256	394	375	357	296	331	131.851	126.468	125.737	108.113	118.8	129.583	10.6776	17.0733	15.0534	10.8131	14.3898	11.571	270.728	435.15	381.965	3316.56	3186.93	3176	279.083	369.768	298.251	2772.65	3086.57
RS03713	RSp0253	RS_RS18375	0.165463	0.237945	0.999938	-0.000229266	0.999151	0.999962	0.191632	0.314019	0.999864	0.0411214	0.813868	0.999953	1188	1234	1254	1535	1168	1119	1351	1117	1193	1953	1036	1335	69.5731	65.9859	62.4415	90.3034	71.1584	64.1091	81.3167	69.8498	69.1091	85.3641	72.6798	67.3466	1428.73	1233.66	1215.16	1212.7	1152.26	1092.95	1526.75	1294.19	1202.92	1604.83	1281.13
RS03714	RSp0252	RS_RS18370	-0.203543	0.22182	0.999938	-0.129311	0.62194	0.999962	-0.146837	0.404604	0.999864	-0.0587164	0.821201	0.999953	519	489	532	418	393	458	384	408	395	486	416	358	238.771	205.416	208.102	193.179	188.089	206.131	181.57	200.429	179.755	166.878	229.264	141.875	406.092	450.612	402.336	529.793	456.61	463.675	379.928	519.674	322.579	437.016	431.066
RS03716	RSp0250	RS_RS18360	0.168404	0.755646	0.999938	0.106151	0.871319	0.999962	0.208419	0.690795	0.999864	0.162912	0.810494	0.999953	82	65	111	145	69	56	145	54	57	217	48	84	37.0131	26.7895	42.6005	65.7476	32.4003	24.7283	67.268	26.0269	25.4499	73.1054	25.9544	32.661	153.342	59.6398	58.0586	83.7052	60.6945	96.7442	169.638	59.9624	75.689	151.597	75.6834
RS03717	RSp0249	RS_RS18355	-0.374331	0.270425	0.999938	-0.153091	0.676039	0.999962	-0.39828	0.156007	0.999864	-0.161306	0.704799	0.999953	186	207	228	150	160	116	186	140	96	202	120	108	87.2489	88.66	90.9353	70.682	78.0773	53.2316	89.6725	70.1232	44.5439	70.7207	67.4306	43.6396	196.701	154.622	97.7829	189.868	193.289	198.718	157.912	149.906	97.3145	156.824	175.498
RS03718	RSp0248	RS_RS18350	0.110223	0.888211	0.999938	0.220464	0.795848	0.999962	0.104027	0.894922	0.999864	0.232148	0.787708	0.999953	36	20	72	74	18	32	72	31	17	115	30	26	21.0056	10.6555	35.7204	43.3746	10.9261	18.2662	43.1783	19.3144	9.81188	50.0817	20.9693	13.0682	76.1423	34.2377	17.3157	36.7486	18.6752	62.753	89.9006	37.4765	23.4276	77.3665	19.7435
RS03722	RSp0244	RS_RS18330	0.704625	0.381293	0.999938	0.196046	0.846537	0.999962	0.764195	0.324967	0.999864	0.27425	0.789564	0.999953	112	97	318	597	93	108	563	83	97	948	88	118	6.88788	5.44691	16.6282	36.8819	5.94988	6.49764	35.5857	5.45045	5.90078	43.5135	6.48305	6.25114	595.391	91.6686	98.8015	114.329	90.5749	277.159	741.093	109.931	106.325	624.159	102.008
RS03723	RSp0243	RS_RS18325	0.496878	0.578635	0.999938	0.335748	NA	1	0.63056	0.508563	0.999864	0.489116	0.666507	0.999953	79	51	212	395	34	44	326	52	39	648	46	67	9.94697	5.86333	22.696	49.961	4.45349	5.41977	42.1872	6.99123	4.85733	60.8957	6.93826	7.26688	344.756	57.4309	39.7243	80.6428	47.6219	184.773	506.57	57.464	60.371	412.97	37.2933
RS03726	tRNA-leuQ	RS_RS18470	-0.223166	0.711212	0.999938	0.270662	0.648339	0.999962	0.163699	0.776158	0.999864	0.672779	0.298103	0.999953	40	28	26	25	34	38	16	32	24	35	50	38	67.5475	43.1736	37.3313	42.4092	59.7292	62.7766	27.7695	57.7014	40.0895	44.1129	101.146	55.2768	16.9205	35.3421	24.4457	40.8318	26.1453	22.6608	27.361	62.4609	34.2403	26.1373	37.2933
RS03728	RSp0639	RS_RS20180	0.0824122	0.62935	0.999938	-0.114622	0.518633	0.999962	0.141595	0.393482	0.999864	-0.0414064	0.822731	0.999953	1721	1809	1662	1563	1851	1805	1435	1541	1926	1881	1409	2056	153.054	146.897	125.674	139.635	171.25	157.039	131.164	146.337	169.43	124.854	150.108	157.506	1517.56	1701.94	1961.77	1756.79	1689.18	1448.55	1470.46	1760.15	1852.58	1634.11	2030.29
RS03729	RSp0638	RS_RS20175	0.127767	0.403685	0.999938	0.0017582	0.9885	0.999962	0.148363	0.306175	0.999864	0.0364637	0.801155	0.999953	1020	1129	1074	1031	1027	1197	956	966	1211	1455	930	1253	87.7754	88.7109	78.5828	89.1255	91.9392	100.77	84.5531	88.7639	103.083	93.4509	95.8703	92.8823	1011	1066.89	1233.49	1041.21	1054.22	936.065	1137.44	1161.77	1129.03	1077.9	1126.48
RS03730	RSp0637	RS_RS20170	0.335345	0.136439	0.999938	0.0546659	0.786004	0.999962	0.262218	0.289495	0.999864	-0.00379917	0.984438	0.999953	200	171	228	236	195	223	214	206	251	300	203	252	66.453	51.879	64.4125	78.7712	67.4027	72.486	73.0799	73.0868	82.4951	74.3968	80.7997	72.1265	226.312	227.515	255.662	204.159	159.673	198.718	234.523	253.591	227.067	246.736	213.888
RS03731	RSp0636	RS_RS20165	0.474662	0.25879	0.999938	0.180993	0.735569	0.999962	0.456039	0.284528	0.999864	0.17835	0.738391	0.999953	215	175	275	440	176	214	432	188	197	656	207	239	24.2045	17.989	26.3234	49.7602	20.6124	23.5687	49.9852	22.5997	21.9379	55.1201	27.9163	23.1775	456.854	207.635	200.659	219.471	163.408	239.682	512.824	258.588	215.353	460.017	193.048
RS03732	RSp0635	RS_RS20160	0.514509	0.546115	0.999938	0.235184	0.823806	0.999962	0.631958	0.438062	0.999864	0.371405	0.731585	0.999953	70	54	150	286	37	59	258	54	28	459	45	61	8.90753	6.27428	16.2294	36.5592	4.898	7.34473	33.7426	7.33736	3.52442	43.5933	6.85963	6.6865	272.843	59.6398	28.52	71.4557	50.4232	130.735	358.82	56.2148	54.9647	299.011	40.5839
RS03734	RSp0633	RS_RS20150	-0.0198728	0.93019	0.999938	-0.156478	0.398597	0.999962	0.0399659	0.855361	0.999864	-0.0825625	0.696031	0.999953	378	371	328	318	330	365	286	287	377	371	260	380	83.3449	74.6916	61.4911	70.4345	75.6936	78.7308	64.8116	67.5704	82.224	61.0533	68.6736	72.174	302.454	316.974	384.002	385.861	346.426	285.875	290.027	324.796	342.403	332.467	361.964
RS03735	RSp0632	RS_RS20145	-0.0759615	0.771517	0.999938	-0.0460543	0.876264	0.999962	-0.112843	0.665134	0.999864	-0.0681706	0.825917	0.999953	158	180	170	127	150	150	117	158	152	149	125	182	77.935	81.0697	71.2976	62.9289	76.9706	72.3821	59.3145	83.2184	74.1633	54.8542	73.8609	77.3315	123.731	174.502	154.823	161.286	168.077	148.167	116.48	156.152	163.993	132.778	164.529
RS03736	RSp0631	RS_RS20140	-0.0609628	0.729736	0.999938	-0.00887827	0.97515	0.999962	-0.151675	0.494949	0.999864	-0.0858801	0.730362	0.999953	1145	1179	1082	750	1086	955	856	926	1130	927	894	1209	125.364	117.866	100.726	82.4893	123.695	102.29	96.3249	108.259	122.381	75.7519	117.255	114.025	905.248	1022.71	1150.99	1168.81	1100.91	943.038	724.677	1116.8	1089.38	784.12	1191.19
RS03737	RSp0630	RS_RS20135	-0.127636	0.525952	0.999938	-0.157395	0.328417	0.999962	0.102134	0.616085	0.999864	0.0863225	0.600053	0.999953	775	711	652	643	694	765	544	539	668	788	575	723	56.7853	47.5679	40.6193	47.3277	52.8995	54.8353	40.9668	42.1706	48.415	43.0932	50.4697	45.6333	575.298	595.294	680.406	791.116	663.905	568.263	616.014	718.3	651.466	672.252	761.221
RS03738	RSp0629	RS_RS20130	0.0810569	0.56628	0.999938	-0.145104	0.246142	0.999962	0.0460119	0.759329	0.999864	-0.16599	0.162371	0.999953	1963	1897	1886	1690	1828	1895	1733	1684	2001	2092	1453	1895	98.0397	86.5087	80.0892	84.7889	94.9764	92.5881	88.9569	89.8071	98.855	77.9815	86.9313	81.5268	1832.7	1859.88	2038.16	2003.82	1771.35	1643.78	1635.41	1815.11	1707.51	1766.88	2005.06
RS03740	RSp0627	RS_RS20120	-0.0219867	0.919166	0.999938	0.0401841	0.858806	0.999962	0.104512	0.66503	0.999864	0.180456	0.366104	0.999953	435	427	361	374	354	479	332	365	378	471	375	519	189.21	169.587	133.51	163.417	160.183	203.824	148.42	169.525	162.636	152.906	195.396	194.46	351.101	403.121	385.02	444.046	398.716	314.637	368.201	468.456	467.65	391.014	388.289
RS03742	RSp0625	RS_RS20110	0.0599693	0.668167	0.999938	-0.0554379	0.662486	0.999962	0.137643	0.32852	0.999864	0.0369225	0.777751	0.999953	2194	2151	2096	2131	2047	2295	1892	2017	2065	2585	1715	2653	164.537	147.291	133.65	160.539	159.699	168.373	145.83	161.517	153.185	144.689	154.071	171.385	2000.85	2227.66	2103.35	2239.62	2008.52	1826.81	2020.81	2142.41	2390.51	2227.95	2245.27
RS03743	RSp0624	RS_RS20105	0.11392	0.542093	0.999938	0.0337648	0.84795	0.999962	0.113697	0.57015	0.999864	0.0481302	0.7702	0.999953	676	603	628	581	576	732	550	643	644	796	577	766	137.051	111.625	108.254	118.327	121.483	145.181	114.603	139.198	129.149	120.447	140.133	133.775	581.643	710.155	655.961	690.058	563.059	547.346	622.268	720.798	690.212	607.432	631.792
RS03744	RSp0623	RS_RS20100	0.0866192	0.527444	0.999938	0.1512	0.249703	0.999962	0.0421631	0.780667	0.999864	0.12176	0.317777	0.999953	1022	1006	1092	1038	853	1039	1013	987	937	1445	912	1277	91.3996	82.1489	83.0361	93.2527	79.3598	90.902	93.1112	94.2535	82.8901	96.4516	97.7051	98.3771	1071.28	1090.08	954.402	1043.25	939.365	951.754	1129.62	1139.29	1150.65	1085.22	935.622
RS03750	RSp0617	RS_RS20070	-0.0233192	0.880633	0.999938	0.0875553	0.617749	0.999962	0.00910083	0.957016	0.999864	0.135202	0.428508	0.999953	540	588	605	590	487	509	521	517	471	827	455	619	70.2091	69.8051	66.8814	77.0588	65.8698	64.7413	69.6204	71.7756	60.5745	80.2515	70.8663	69.3265	550.974	570.996	479.748	551.229	549.052	527.299	646.502	568.394	557.756	616.841	534.171
RS03753	RSp0614	RS_RS20055	0.306284	0.386423	0.999938	0.0768157	0.806509	0.999962	0.19703	0.599004	0.999864	-0.0155699	0.957482	0.999953	235	143	275	293	169	221	280	245	188	375	192	247	51.815	28.7895	51.555	64.8972	38.7643	47.6699	63.4519	57.682	41.0029	61.7116	50.7128	46.9131	296.109	270.588	191.492	239.887	133.528	239.682	293.154	239.85	222.562	306.329	185.369
RS03754	RSp0613	RS_RS20050	-0.0511887	0.803241	0.999938	0.0640429	0.747085	0.999962	0.0702936	0.757606	0.999864	0.199284	0.256191	0.999953	386	402	338	321	360	400	307	318	344	455	341	454	89.6535	85.2544	66.7494	74.8955	86.9842	90.8875	73.2854	78.8668	79.0329	78.875	94.8775	90.8334	324.662	351.212	350.389	394.027	375.372	294.59	355.694	425.983	409.081	335.603	394.87
RS03755	RSp0612	RS_RS20045	0.178327	0.573046	0.999938	0.0559125	0.85847	0.999962	0.126669	0.679703	0.999864	0.0183972	0.957486	0.999953	104	132	140	150	106	116	162	99	115	204	97	139	40.4553	46.8842	46.3042	58.6144	42.8949	44.1433	64.7674	41.121	44.2496	59.2271	45.2004	46.5765	171.32	109.34	117.136	106.163	123.257	122.02	159.476	121.174	125.247	156.824	116.267
RS03756	RSp0611	RS_RS20040	-0.0476982	0.815539	0.999938	-0.00953036	0.966001	0.999962	-0.150612	0.523083	0.999864	-0.0976609	0.628349	0.999953	244	240	294	228	175	235	213	237	215	272	187	244	26.7763	24.0482	27.4321	25.1343	19.9782	25.2286	24.0237	27.7713	23.3383	22.2781	24.5828	23.0653	225.254	261.752	218.993	249.074	224.103	256.241	212.634	233.604	219.859	238.372	191.951
RS03757	RSp0610	RS_RS20035	0.250872	0.301529	0.999938	-0.0298586	0.876375	0.999962	0.177362	0.462746	0.999864	-0.0888234	0.671063	0.999953	377	348	317	366	301	415	304	375	429	485	297	402	162.505	136.966	116.181	158.481	134.974	174.999	134.678	172.601	182.916	156.032	153.359	149.266	321.49	414.165	436.968	384.84	324.949	276.287	379.146	371.018	362.226	382.65	330.155
RS03758	RSp0609	RS_RS20030	0.445757	0.669362	0.999938	-0.00720584	0.996274	0.999962	0.695429	0.591455	0.999864	0.262911	0.842631	0.999953	21	10	69	131	4	9	88	16	13	162	14	6	7.91157	3.43997	22.1026	49.5776	1.56769	3.31704	34.0742	6.43651	4.84459	45.5519	6.3183	1.94717	93.0629	17.6711	13.2414	21.4367	9.33762	60.1383	126.643	17.489	5.40636	136.96	4.38744
RS03876	RSp0603	RS_RS20000	-0.0203416	0.95279	0.999938	0.180667	0.626752	0.999962	0.0600239	0.821885	0.999864	0.276114	0.52081	0.999953	562	827	914	626	586	961	483	951	542	664	831	1136	40.4963	54.4121	55.9985	45.3131	43.9273	67.7434	35.7705	73.1723	38.6321	35.7104	71.7314	70.5126	510.788	1050.32	552.066	573.687	772.221	796.614	519.078	1038.1	1023.6	654.479	642.761
RS03877	RSp0602	RS_RS19995	0.298199	0.576047	0.999938	0.394211	0.518982	0.999962	-0.134984	0.676202	0.999864	-0.024468	0.973521	0.999953	913	1263	1249	627	791	1419	465	2271	918	549	1794	1367	336.027	424.441	390.856	231.815	302.857	510.917	175.896	892.499	334.208	150.808	790.961	433.393	491.753	2508.18	935.049	931.986	1179.34	1088.59	429.177	2241.1	1231.75	655.524	867.617
RS03879	RSp0600	RS_RS19985	-0.471737	0.0616483	0.999938	-0.388975	0.255348	0.999962	-0.249408	0.317441	0.999864	-0.153021	0.65977	0.999953	415	539	504	294	438	377	238	296	399	266	286	367	137.89	163.525	142.386	98.1302	151.397	122.544	81.2757	105.018	131.138	65.9651	113.836	105.041	251.693	326.914	406.41	423.63	503.298	439.271	207.944	357.276	330.689	307.375	480.425
RS03880	RSp0599	RS_RS19980	0.147969	0.778863	0.999938	0.0758437	0.923145	0.999962	0.104827	0.864316	0.999864	0.0497065	0.944961	0.999953	103	107	182	242	56	83	217	89	74	328	74	79	22.9217	21.7422	34.4374	54.0997	12.9645	18.0697	49.6327	21.1488	16.2896	54.4792	19.7274	15.1442	229.485	98.2952	75.3743	105.142	99.9126	158.626	256.412	92.4421	71.1837	253.009	61.4242
RS03881	RSp0598	RS_RS19975	0.275911	0.461572	0.999938	0.204108	0.527139	0.999962	0.267228	0.270876	0.999864	0.211073	0.628368	0.999953	420	516	559	516	419	702	322	790	471	623	683	706	63.9981	71.7923	72.4236	78.9838	66.4186	104.645	50.4281	128.538	70.9918	70.8523	124.671	92.6684	340.525	872.508	479.748	428.734	481.821	487.207	487.027	853.215	636.148	539.474	459.585
RS03882	RSp0597	RS_RS19970	0.0259526	0.961726	0.999938	-0.14416	0.782655	0.999962	-0.0271171	0.955285	0.999864	-0.181252	0.761075	0.999953	73	86	144	125	85	56	149	68	52	150	58	71	21.0408	22.6333	35.2901	36.1926	25.4868	15.7903	44.1392	20.9283	14.8256	32.2685	20.0261	17.6282	157.572	75.102	52.9658	74.518	80.3036	125.506	117.262	72.4546	63.9753	130.687	93.2332
RS03884	RSp0595	RS_RS19960	0.495534	0.426262	0.999938	0.0563014	0.965541	0.999962	0.371322	0.729947	0.999864	-0.0451781	0.964241	0.999953	21	13	27	58	6	8	34	21	21	76	7	11	7.91157	4.47195	8.64884	21.9504	2.35154	2.94848	13.165	8.44792	7.82587	21.37	3.15915	3.56981	35.9561	23.1933	21.39	21.4367	12.1389	23.5324	59.4125	8.74452	9.91166	60.6386	6.58117
RS03887	RSp0593	RS_RS19955	0.0422969	0.937882	0.999938	-0.211726	0.668615	0.999962	0.244291	0.552368	0.999864	0.00661472	0.991726	0.999953	46	48	46	50	51	50	53	52	22	67	46	31	19.4772	18.5575	16.5606	21.2672	22.4645	20.7111	23.0645	23.5103	9.21428	21.1735	23.3322	11.3068	56.0492	57.4309	22.4086	46.9566	44.8206	40.0922	52.3768	57.464	27.9329	52.2747	55.9399
RS03888	RSp0592	RS_RS19950	0.572126	0.409841	0.999938	0.21186	0.834685	0.999962	0.05721	0.950524	0.999864	-0.287016	0.729338	0.999953	17	21	24	34	4	21	45	22	14	49	16	14	5.93712	6.69663	7.1267	11.9282	1.45326	7.17481	16.1524	8.2042	4.83642	12.7724	6.69384	4.21177	47.589	24.2977	14.26	17.3535	19.609	20.9177	38.3055	19.9875	12.6148	35.5468	4.38744
RS03889	RSp0590	RS_RS19940	-0.0573891	0.820892	0.999938	0.0410168	0.852009	0.999962	-0.26518	0.305456	0.999864	-0.152244	0.510343	0.999953	184	277	253	165	185	187	172	214	219	238	151	230	25.8932	35.5925	30.2719	23.3251	27.0831	25.7439	24.8769	32.1565	30.4847	24.9973	25.4551	27.8808	181.896	236.35	223.067	187.826	258.652	220.507	186.055	188.632	207.244	172.506	202.919
RS03890	RSp0589	RS_RS19935	-0.294112	0.286764	0.999938	0.221719	0.452514	0.999962	-0.347486	0.270698	0.999864	0.183697	0.507899	0.999953	112	107	134	96	77	79	93	77	85	138	78	115	19.3457	16.8757	19.6799	16.6575	13.8362	13.3493	16.5101	14.2019	14.523	17.7908	16.1395	17.111	98.3505	85.0419	86.5786	114.329	99.9126	116.79	107.881	97.4389	103.622	100.367	84.4583
RS03891	RSp0591	RS_RS19945	-0.458111	0.264423	0.999938	-0.223932	0.653224	0.999962	-0.211115	0.636862	0.999864	0.03552	0.941219	0.999953	47	84	78	53	64	45	39	42	53	43	53	53	25.5542	41.7018	36.0587	28.9475	36.1995	23.9354	21.7936	24.3838	28.5043	17.4494	34.5199	24.8228	41.2438	46.3865	53.9843	47.9774	78.436	67.9824	33.615	66.2085	47.7562	55.4111	70.1991
RS03893	RSp0587	RS_RS19930	-0.0650174	0.93928	0.999938	-1.07149	0.385125	0.999962	0.053186	0.954838	0.999864	-0.935131	0.441234	0.999953	8	7	16	7	8	14	7	8	11	13	1	3	2.43802	1.94785	4.14589	2.14297	2.53627	4.17388	2.19253	2.6033	3.31597	2.95692	0.36507	0.78755	7.40273	8.83553	11.2043	8.16636	6.53634	13.9451	10.1627	1.24922	2.70318	7.31845	8.77489
RS03900	RSp0579	RS_RS19905	-0.912231	0.450008	0.999938	-0.577181	0.574866	0.999962	0.110934	0.914086	0.999864	0.454217	0.726571	0.999953	9	10	4	8	6	9	1	5	5	11	3	4	2.40567	2.44065	0.909086	2.1481	1.66841	2.35343	0.274722	1.42709	1.32201	2.1945	0.960604	0.921009	1.05753	5.5222	5.09286	9.18716	9.33762	3.48628	8.59918	3.74765	3.60424	8.36395	6.58117
RS03901	RSp0578	RS_RS19900	0.510677	0.270334	0.999938	0.371946	0.46138	0.999962	-0.017062	0.974434	0.999864	-0.141364	0.767315	0.999953	33	35	43	35	22	43	63	34	43	58	30	58	21.3368	20.663	23.6393	22.7329	14.7978	27.1987	41.8654	23.4737	27.5013	27.9893	23.2362	32.3038	66.6245	37.551	43.7986	33.6862	32.6817	37.4775	45.3412	37.4765	52.2615	36.5923	24.1309
RS03903	RSp0576	RS_RS19895	0.145037	0.781386	0.999938	0.381311	0.432933	0.999962	0.0316359	0.954143	0.999864	0.283665	0.568587	0.999953	42	27	40	26	33	43	46	35	26	69	39	41	11.5491	6.7791	9.35209	7.18195	9.43995	11.5673	13.0003	10.2767	7.07198	14.161	12.8467	9.71161	48.6465	38.6554	26.4829	42.8734	25.2116	34.8628	53.9403	48.7195	36.9435	27.1828	36.1964
RS03904	RSp0575	RS_RS19890	1.98102	0.624081	0.999938	--	--	--	--	--	--	-1.97152	0.625703	0.999953	0	0	0	0	0	0	0	0	2	0	0	0	0	0	0	0	0	0	0	0	0.809023	0	0	0	0	0	2.03714	0	0	0	--	--	--	--	--
RS03905	RSp0574	RS_RS19885	0.0729438	0.947492	0.999938	-0.135364	0.935221	0.999962	0.916031	0.480074	0.999864	0.726538	0.64119	0.999953	7	12	9	41	5	2	19	4	3	51	1	5	5.31624	8.32144	5.81166	31.2796	3.95034	1.48594	14.8306	3.2438	2.25371	28.9085	0.909778	3.27104	20.0931	4.41776	3.05572	7.14557	11.2051	7.84412	39.8689	1.24922	4.5053	42.8652	5.4843
RS03906	RSp0573	RS_RS19880	0.0669925	0.955033	0.999938	-0.54784	0.591553	0.999962	1.06954	0.335927	0.999864	0.471632	0.678331	0.999953	7	3	5	16	7	6	7	5	2	11	7	4	2.76036	1.08019	1.67644	6.33808	2.87159	2.31464	2.83703	2.10535	0.78013	3.23749	3.30669	1.35874	7.40273	5.5222	2.03714	7.14557	2.80129	4.35785	8.59918	8.74452	3.60424	16.7279	7.67803
RS03910	RSp0568	RS_RS19860	-0.0380355	0.984779	0.999938	-1.01711	0.687423	0.999962	0.667419	0.783615	0.999864	-0.308449	0.881633	0.999953	2	0	5	8	0	2	1	1	4	0	2	3	0.698484	0	1.48473	2.80664	0	0.683315	0.358943	0.372918	1.38184	0	0.83673	0.902521	1.05753	1.10444	4.07429	2.04159	0	4.35785	0	2.49843	2.70318	8.36395	0
RS03914	RSp0564	RS_RS19845	0.19399	0.575895	0.999938	-0.29242	0.307971	0.999962	0.596812	0.0861254	0.999864	0.125043	0.687873	0.999953	88	64	83	118	98	109	87	66	87	108	73	115	12.099	8.03449	9.70279	16.2975	14.0169	14.6608	12.2938	9.68944	11.832	11.0826	12.0232	13.6199	92.0053	72.8931	88.6158	89.83	59.7608	72.3403	84.4284	91.1929	103.622	123.368	107.492
RS03915	RSp0563	RS_RS19840	0.322488	0.495576	0.999938	0.361527	0.538897	0.999962	0.281481	0.517213	0.999864	0.336746	0.591324	0.999953	62	71	83	104	80	53	123	63	52	223	67	70	15.9487	16.6764	18.1536	26.8744	21.4083	13.3375	32.5191	17.3046	13.2314	42.8141	20.6461	15.5111	130.076	69.5798	52.9658	63.2893	66.2971	72.3403	174.329	83.6976	63.0742	108.731	87.7489
RS03916	RSp0562	RS_RS19830	-0.421821	0.486859	0.999938	-0.037157	0.958173	0.999962	-0.349929	0.548055	0.999864	0.0496941	0.948392	0.999953	21	35	33	23	20	20	19	26	13	38	8	27	9.41971	14.335	12.5859	10.3638	9.33268	8.77633	8.75934	12.4531	5.76808	12.7218	4.2987	10.4326	20.0931	28.7155	13.2414	21.4367	32.6817	28.7618	29.7063	9.99374	24.3286	24.0463	21.9372
RS03920	RSp0559	RS_RS19820	-0.0317689	0.828938	0.999938	0.010067	0.964089	0.999962	-0.0910171	0.626495	0.999864	-0.0354019	0.850741	0.999953	1431	1522	1385	1049	1335	1327	1219	1292	1260	1396	1233	1454	106.482	103.41	87.6267	78.412	103.342	96.5988	93.2265	102.656	92.742	77.53	109.908	93.1988	1289.13	1426.94	1283.4	1460.76	1421.19	1207.12	1091.31	1540.28	1310.14	1096.72	1464.31
RS03923	RSp0556	RS_RS19805	-0.342524	0.494206	0.999938	-0.183639	0.683378	0.999962	0.110947	0.830834	0.999864	0.283398	0.526559	0.999953	31	66	66	70	43	45	41	27	45	72	35	51	8.77652	17.0614	15.8875	19.9081	12.6645	12.4634	11.9301	8.16227	12.6021	15.2139	11.8702	12.4377	43.3588	29.8199	45.8358	31.6446	61.6283	57.5236	56.2856	43.7226	45.9541	73.1845	47.165
RS03926	RSp0553	RS_RS19790	0.229695	0.498325	0.999938	0.0107273	0.978824	0.999962	-0.0807429	0.835703	0.999864	-0.284233	0.448151	0.999953	96	87	71	80	76	64	86	80	101	124	64	63	50.4751	41.7672	31.7406	42.2539	41.5697	32.9193	46.4733	44.9141	52.5287	48.6604	40.3102	28.5336	90.9478	88.3553	102.876	97.9963	81.2373	61.8814	96.9363	79.9499	56.7668	83.6395	83.3614
RS03927	RSp0552	RS_RS19785	0.329615	0.184719	0.999938	-0.00677975	0.987138	0.999962	0.408882	0.134415	0.999864	0.0882816	0.832517	0.999953	182	189	180	273	184	211	217	161	240	435	118	233	23.037	21.8438	19.3722	34.7127	24.2288	26.1278	28.2302	21.7605	30.0494	41.0954	17.8923	25.4051	229.485	177.815	244.457	185.785	176.481	156.882	340.059	147.408	209.947	285.42	201.822
RS03928	RSp0551	RS_RS19780	0.589935	0.298519	0.999938	-0.0845824	0.913775	0.999962	0.69619	0.245371	0.999864	0.0390805	0.958811	0.999953	100	112	183	372	97	108	319	108	93	455	70	141	10.3563	10.5909	16.1141	38.7007	10.4504	10.9419	33.9543	11.9431	9.52704	35.1694	8.68425	12.5786	337.353	119.28	94.7272	102.08	104.581	159.497	355.694	87.4452	127.049	388.923	106.396
RS03929	RSp0550	RS_RS19775	-0.514447	0.456451	0.999938	-0.398689	0.497656	0.999962	0.448005	0.451963	0.999864	0.577023	0.430043	0.999953	23	19	22	29	20	31	20	8	12	33	18	17	1.86203	1.40451	1.51437	2.35846	1.68441	2.45519	1.66414	0.691571	0.960972	1.99398	1.74567	1.18555	21.1507	8.83553	12.2229	23.4783	17.7415	19.1745	25.7976	22.4859	15.318	30.3193	21.9372
RS03937	tRNA-proL	RS_RS07980	0.556493	0.237093	0.999938	0.11659	0.825823	0.999962	0.0905918	0.829966	0.999864	-0.33605	0.563458	0.999953	53	87	57	65	55	71	51	97	109	75	92	50	98.7992	148.084	90.3448	121.72	106.659	129.479	97.7118	193.08	200.99	104.349	205.444	80.2892	53.9342	107.131	111.024	54.1021	81.2373	49.6795	58.6308	114.928	45.053	67.9571	60.3274
RS03938	tRNA-leuW	RS_RS08340	0.283926	0.666588	0.999938	0.581658	0.427111	0.999962	0.0583342	0.93796	0.999864	0.370023	0.594962	0.999953	19	14	14	20	12	13	14	21	16	17	27	27	31.3475	21.0905	19.6394	33.1474	20.5963	20.9825	23.7398	36.9961	26.1119	20.9337	53.3632	38.3727	14.8055	23.1933	16.2972	19.3951	13.0727	12.202	13.2896	33.7289	24.3286	20.9099	13.1623
RS03939	tRNA-metU	RS_RS08155	-0.0978979	0.899709	0.999938	0.00706965	0.993691	0.999962	-0.279689	0.682257	0.999864	-0.160317	0.872516	0.999953	21	25	19	12	15	22	6	24	24	7	20	24	39.1469	42.5528	30.1149	22.4714	29.0889	40.1204	11.4955	47.7723	44.2546	9.73921	44.6618	38.5388	6.3452	26.5066	24.4457	21.4367	23.3441	16.5598	5.47221	24.9843	21.6254	12.5459	16.4529
RS03940	tRNA-metV	RS_RS08150	0.284047	0.559088	0.999938	-0.0233894	0.960119	0.999962	-0.0878829	0.831767	0.999864	-0.38047	0.484347	0.999953	229	169	130	135	118	209	110	286	179	152	193	130	426.887	287.657	206.05	252.803	228.833	381.143	210.751	569.286	330.066	211.48	430.987	208.752	116.329	315.87	182.324	233.762	157.806	113.304	118.825	241.099	117.138	141.142	129.43
RS04000	tRNA-asnT	RS_RS05540	0.362531	0.543548	0.999938	0.237289	0.714401	0.999962	-0.255276	0.700606	0.999864	-0.365194	0.547811	0.999953	47	24	29	19	35	23	29	53	33	32	38	27	88.7672	41.3882	46.5697	36.0478	68.7671	42.4959	56.2927	106.885	61.6508	45.1079	85.974	43.9267	30.6684	58.5354	33.6129	47.9774	22.4103	25.2755	25.0158	47.4703	24.3286	19.8644	38.3901
RS04001	tRNA-leuZ	RS_RS05535	0.915033	0.136256	0.999938	0.396947	0.484894	0.999962	0.30968	0.607708	0.999864	-0.192587	0.751361	0.999953	65	55	25	74	48	45	71	121	53	106	87	45	102.528	79.2137	33.5288	117.255	78.7637	69.4391	115.102	203.798	82.6937	124.79	164.39	61.1433	75.0848	133.637	53.9843	66.3517	51.3569	21.7892	82.8649	108.682	40.5477	77.3665	52.6493
RS04002	tRNA-Lys_CTT	RS_RS05510	0.711267	0.256957	0.999938	0.424184	0.636131	0.999962	-0.11287	0.869704	0.999864	-0.386757	0.655465	0.999953	31	26	20	19	31	15	19	47	47	20	50	17	58.5486	44.8372	32.117	36.0478	60.908	27.7147	36.8814	94.785	87.8057	28.1925	113.124	27.6575	20.0931	51.9087	47.8729	31.6446	24.2778	17.4314	15.6349	62.4609	15.318	19.8644	34.0027
RS04003	tRNA-glyV	RS_RS05320	0.40282	0.354035	0.999938	0.389521	0.292797	0.999962	-0.0880271	0.816918	0.999864	-0.0865144	0.844407	0.999953	271	238	156	150	225	201	154	341	294	284	291	236	511.828	410.433	250.513	284.588	442.074	371.377	298.934	687.695	549.252	400.333	658.38	383.952	162.86	376.614	299.46	276.635	222.235	135.965	222.015	363.522	212.65	156.824	246.794
RS04004	tRNA-glyW	RS_RS05315	-0.0102693	0.977413	0.999938	-0.0556974	0.844702	0.999962	-0.139243	0.631578	0.999864	-0.169861	0.651033	0.999953	478	398	323	314	294	397	224	420	424	359	348	335	902.782	686.354	518.69	595.738	577.644	733.516	434.813	847.015	792.119	506.055	787.341	545.016	236.887	463.865	431.875	487.94	371.637	281.517	280.646	434.728	301.855	328.285	322.477
RS04005	tRNA-cysT	RS_RS05325	-0.183217	0.801334	0.999938	0.372084	0.471173	0.999962	-0.4696	0.407799	0.999864	0.103778	0.890025	0.999953	65	40	41	24	40	33	12	60	43	55	44	39	126.081	70.8447	67.6194	46.7648	80.7151	62.6203	23.9231	124.272	82.504	79.6247	102.239	65.1645	12.6904	66.2664	43.7986	66.3517	37.3505	35.7343	42.9959	54.9656	35.1413	25.0918	43.8744
RS04383	tRNA-argW	RS_RS04795	0.36956	0.527425	0.999938	-0.0272065	0.964761	0.999962	-0.271033	0.674726	0.999864	-0.653454	0.257924	0.999953	40	47	21	25	35	22	29	52	44	40	29	20	76.5539	82.1326	34.1725	48.0638	69.684	41.1902	57.0433	106.267	83.297	57.1367	66.4866	32.9721	30.6684	57.4309	44.8172	40.8318	43.8868	18.303	31.2698	36.2273	18.0212	26.1373	38.3901
RS04526	tRNA-gltT	RS_RS05890	--	--	--	--	--	--	--	--	--	--	--	--	0	0	0	0	0	0	0	0	1	0	0	0	0	0	0	0	0	0	0	0	1.86821	0	0	0	--	--	--	--	--	--	--	--	--	--	--
RS04527	tRNA-gltU	RS_RS05905	--	--	--	--	--	--	--	--	--	--	--	--	0	0	0	0	0	0	0	0	0	0	0	0	0	0	0	0	0	0	0	0	0	0	0	0	--	--	--	--	--	--	--	--	--	--	--
RS04528	tRNA-serV	RS_RS05840	0.136027	0.72504	0.999938	0.252398	0.378535	0.999962	-0.340274	0.327044	0.999864	-0.21001	0.544094	0.999953	654	692	362	346	423	476	375	664	648	490	489	631	998.662	964.844	470.002	530.747	671.953	711.069	588.533	1082.67	978.781	558.451	894.496	830.003	396.575	733.349	660.035	667.6	646.163	315.508	383.055	610.867	568.569	361.741	463.972
RS04529	tRNA-alaX1	RS_RS05885	-0.965917	0.396936	0.999938	0.455066	0.684066	0.999962	-0.168831	0.88515	0.999864	1.26342	0.26977	0.999953	4	7	9	9	3	4	3	2	4	5	9	9	7.55466	12.0716	14.4527	17.0753	5.89433	7.39059	5.82338	4.0334	7.47282	7.04811	20.3623	14.6422	3.1726	2.20888	4.07429	4.08318	6.53634	7.84412	3.90872	11.243	8.10954	9.40944	3.29058
RS04530	tRNA-aspU	RS_RS05895	0.871678	0.679853	0.999938	-0.512947	0.710661	0.999962	0.958846	0.600926	0.999864	-0.41383	0.798716	0.999953	4	5	0	2	12	2	0	8	7	6	3	4	7.45655	8.51056	0	3.74523	23.2711	3.64731	0	15.9241	12.9076	8.3479	6.69928	6.42314	0	8.83553	7.13001	4.08318	4.66881	0	4.69046	3.74765	3.60424	2.09099	13.1623
RS04531	tRNA-alaX2	RS_RS05900	-0.175208	0.866208	0.999938	2.07904	0.192437	0.999962	-1.8117	0.265858	0.999864	0.449245	0.681073	0.999953	8	6	5	0	2	3	4	7	4	8	10	4	15.1093	10.3471	8.02926	0	3.92955	5.54294	7.76451	14.1169	7.47282	11.277	22.6247	6.50765	4.23013	7.73109	4.07429	8.16636	5.60257	4.35785	6.25395	12.4922	3.60424	0	2.19372
RS04532	tRNA-aspV	RS_RS05910	-1.26704	0.201101	0.999938	-0.58059	0.613691	0.999962	-0.0408458	0.961842	0.999864	0.658647	0.625582	0.999953	9	10	14	12	8	9	2	6	4	8	1	14	16.7772	17.0211	22.19	22.4714	15.5141	16.4129	3.83184	11.9431	7.37577	11.1305	2.23309	22.481	2.11507	6.62664	4.07429	9.18716	9.33762	12.202	6.25395	1.24922	12.6148	12.5459	8.77489
RS04679	RSp0167	RS_RS17950	0.818093	0.316992	0.999938	0.173383	0.875033	0.999962	0.7914	0.360066	0.999864	0.165759	0.876738	0.999953	36	26	89	171	27	36	161	35	35	277	23	34	5.64742	3.72419	11.871	26.9472	4.40625	5.52477	25.9581	5.86276	5.43107	32.4321	4.32219	4.59447	170.263	38.6554	35.65	36.7486	24.2778	77.5697	216.543	28.732	30.636	178.779	29.6152
RS04680	RSp0168	RS_RS17955	0.486035	0.00529683	0.999938	0.180344	0.367623	0.999962	0.441648	0.0238434	0.999864	0.150643	0.430719	0.999953	327	407	360	484	393	476	432	429	499	697	369	670	77.8393	88.4619	72.8625	115.736	97.3199	110.847	105.69	109.042	117.496	123.832	105.222	137.384	456.854	473.805	508.268	333.8	380.041	313.765	544.876	460.961	603.71	506.019	431.066
RS04681	RSp0169	RS_RS17960	-0.494614	0.274151	0.999938	-0.0941011	0.893075	0.999962	-0.209609	0.69668	0.999864	0.203265	0.739613	0.999953	29869	77257	75773	15331	42184	84645	17478	46305	49177	18955	41987	79734	12320	29096.3	26573.8	6352.29	18100.7	34155.1	7409.35	20394.1	20064.2	5835.27	20745.9	28329.7	18483.6	51141.1	50090.3	30490.1	72139.7	66041.4	14818	52450.9	71845.1	16028.5	46270
RS04683	RSp0171	RS_RS17965	-0.0765463	0.826529	0.999938	-0.137999	0.745128	0.999962	0.166933	0.655944	0.999864	0.118743	0.76162	0.999953	490	876	771	443	629	1102	367	750	659	599	647	879	241.697	394.539	323.356	219.508	322.763	531.767	186.055	395.024	321.537	220.521	382.304	373.486	388.114	828.331	671.239	500.19	817.976	671.98	468.265	808.244	792.032	463.153	689.926
RS04684	RSp0172	RS_RS17970	-0.133782	0.75958	0.999938	-0.11955	0.85186	0.999962	0.202975	0.688181	0.999864	0.229015	0.688373	0.999953	675	1385	1282	421	1079	1973	455	798	1436	698	783	2020	109.479	205.109	176.793	68.5927	182.056	313.052	75.8466	138.202	230.382	84.4946	152.13	282.219	481.177	881.344	1462.67	689.037	1293.26	1117.35	545.657	978.137	1820.14	440.153	1183.51
RS04685	RSp0173	RS_RS17975	-0.0910483	0.8188	0.999938	-0.067058	0.895872	0.999962	0.188596	0.676151	0.999864	0.224677	0.615093	0.999953	527	1246	1310	556	918	1681	610	682	1248	835	721	1772	64.6537	139.576	136.648	68.5217	117.161	201.751	76.9151	89.3416	151.449	76.457	105.961	187.265	645.095	753.229	1271.18	537.959	1163.47	1141.76	652.756	900.686	1596.68	581.294	1006.92
RS04686	RSp0174	RS_RS17980	-0.357159	0.394773	0.999938	-0.053295	0.935401	0.999962	-0.0437065	0.932936	0.999864	0.272093	0.627347	0.999953	753	1804	1828	463	1222	2134	593	912	1497	699	940	2366	131.012	286.59	270.422	80.9219	221.179	363.223	106.04	169.432	257.636	90.7695	195.917	354.6	627.117	1007.25	1524.8	768.659	1684.51	1593.23	546.439	1174.26	2131.91	484.063	1340.36
RS04687	RSp0175	RS_RS17985	0.188324	0.512762	0.999938	0.0446446	0.895941	0.999962	0.11802	0.707955	0.999864	-0.0120968	0.97074	0.999953	144	116	120	114	123	141	118	125	144	141	144	135	7.15457	5.26247	5.06936	5.68979	6.35747	6.85337	6.02563	6.63159	7.07706	5.22863	8.57062	5.77782	124.789	138.055	146.674	146.994	108.316	104.588	110.226	179.887	121.643	119.186	134.914
RS04688	RSp0176	RS_RS17990	-0.0171426	0.93491	0.999938	-0.311765	0.163086	0.999962	0.200412	0.346038	0.999864	-0.0799406	0.730169	0.999953	398	453	377	386	450	450	354	309	420	547	257	379	68.2537	70.9336	54.9712	66.4969	80.2811	75.4953	62.3944	56.5833	71.2463	70.013	52.7965	55.9876	374.367	341.272	427.8	406.276	422.994	328.582	427.614	321.049	341.502	403.56	493.587
RS04689	RSp0177	RS_RS18000	0.0216378	0.876887	0.999938	-0.0246456	0.852022	0.999962	0.0670031	0.622771	0.999864	0.0348644	0.808494	0.999953	1580	1720	1738	1468	1647	1682	1407	1376	1764	2023	1372	1858	105.73	105.095	98.8876	98.682	114.655	110.111	96.7686	98.321	116.764	101.038	109.983	107.102	1487.95	1519.71	1796.76	1612.86	1606.07	1514.79	1581.47	1713.93	1674.17	1534.78	1806.53
RS04690	RSp0178	RS_RS18005	-0.154475	0.455582	0.999938	-0.152538	0.62518	0.999962	-0.131717	0.56592	0.999864	-0.116436	0.689902	0.999953	2308	2931	2694	1595	2379	2596	1613	2239	2461	1881	2033	2461	423.099	490.606	419.909	293.723	453.69	465.56	303.907	438.276	446.26	257.362	446.45	388.622	1705.8	2472.84	2506.71	2356	2736.86	2348.01	1470.46	2539.66	2217.51	1667.56	2609.43
RS04691	RSp0179	RS_RS18010	-0.0923537	0.648961	0.999938	-0.105802	0.716091	0.999962	-0.0124186	0.942135	0.999864	-0.0112697	0.971027	0.999953	886	932	923	721	838	916	600	818	865	762	604	1189	264.948	254.48	234.682	216.587	260.693	267.971	184.407	261.197	255.866	170.071	216.368	306.28	634.52	903.433	881.065	904.424	870.266	804.458	595.689	754.527	1071.36	753.801	919.169
RS04692	RSp0180	RS_RS18015	0.0108791	0.959631	0.999938	0.13728	0.472054	0.999962	-0.0195474	0.928879	0.999864	0.121983	0.552196	0.999953	238	258	318	267	216	245	269	237	217	352	223	320	80.7616	79.9389	91.75	91.0144	76.25	81.3315	93.8166	85.8743	72.8379	89.1495	90.6488	93.5379	284.476	261.752	221.03	242.949	240.911	277.159	275.174	278.575	288.339	279.147	236.922
RS04693	RSp0181	RS_RS18020	0.136076	0.568818	0.999938	0.34473	0.282245	0.999962	-0.0872104	0.771462	0.999864	0.137308	0.607564	0.999953	293	266	337	327	178	265	345	278	248	519	247	344	103.844	86.0807	101.553	116.421	65.6283	91.8806	125.67	105.207	86.943	137.287	104.867	105.022	364.849	307.035	252.606	299.093	248.381	293.719	405.725	308.557	309.965	341.876	195.241
RS04694	RSp0182	RS_RS18025	0.640125	0.486515	0.999938	0.145737	NA	1	0.783821	0.391676	0.999864	0.30873	0.800922	0.999953	69	47	189	378	37	54	329	42	40	588	44	31	7.27177	4.52272	16.9357	40.0179	4.0565	5.56736	35.6358	4.72637	4.16986	46.2505	5.55486	2.81425	347.928	46.3865	40.7429	70.4349	43.8868	164.727	459.665	54.9656	27.9329	395.196	40.5839
RS04695	RSp0183	RS_RS18030	0.906328	0.40737	0.999938	-0.0566514	NA	1	1.1204	0.318879	0.999864	0.177458	0.886544	0.999953	42	17	161	369	22	32	296	26	31	448	34	36	5.64477	2.0862	18.3981	49.8189	3.07594	4.20738	40.8873	3.73128	4.12125	44.939	5.474	4.16782	313.03	28.7155	31.5757	42.8734	15.874	140.323	350.221	42.4734	32.4382	385.787	24.1309
RS04697	RSp0185	RS_RS18040	0.497611	0.579079	0.999938	0.219253	0.853788	0.999962	0.629533	0.538035	0.999864	0.369468	0.730634	0.999953	40	24	99	187	14	25	147	21	32	259	37	29	6.40083	3.50669	13.4698	30.06	2.33057	3.91364	24.1765	3.58825	5.06519	30.9331	7.09262	3.99745	155.457	23.1933	32.5943	40.8318	22.4103	86.2854	202.472	46.221	26.1307	195.507	15.3561
RS04698	RSp0186	RS_RS18045	0.278623	0.623192	0.999938	0.279558	0.716753	0.999962	0.202158	0.706661	0.999864	0.219784	0.78197	0.999953	129	106	189	256	75	112	277	75	102	477	71	112	25.0901	18.8247	31.2554	50.0176	15.1751	21.3105	55.3721	15.5762	19.6238	69.2434	16.5424	18.7646	292.937	82.8331	103.894	131.683	98.9788	164.727	372.892	88.6944	100.919	267.646	82.2646
RS04700	RSp0188	RS_RS18050	0.378381	0.254305	0.999938	0.195955	0.721807	0.999962	0.309764	0.537935	0.999864	0.142241	0.722588	0.999953	84	82	110	161	52	99	126	106	84	198	106	96	74.4274	66.3404	82.8699	143.301	47.9308	85.813	114.742	100.287	73.6211	130.938	112.509	73.2713	133.249	117.071	85.5601	85.7468	76.5685	95.8726	154.785	132.417	86.5018	168.324	57.0368
RS04701	RSp0189	RS_RS18055	0.189338	0.0974368	0.999938	0.0983736	0.507913	0.999962	0.169082	0.270989	0.999864	0.093469	0.415021	0.999953	1088	1097	1188	1247	984	1227	1162	1092	1158	1738	980	1448	79.8415	73.505	74.1253	91.9257	75.1195	88.0863	87.6405	85.5676	84.0578	95.1914	86.1499	91.533	1228.85	1206.05	1179.51	1110.63	1024.34	1035.42	1358.67	1224.23	1304.73	1303.73	1079.31
RS04702	RSp0190	RS_RS18060	0.289013	0.169132	0.999938	0.103147	0.584867	0.999962	0.213671	0.319586	0.999864	0.0421134	0.829204	0.999953	584	565	478	599	512	620	594	519	667	958	461	696	105.842	93.498	73.6583	109.054	96.532	109.926	110.644	100.438	119.575	129.586	100.086	108.658	628.174	573.205	679.388	596.144	527.576	416.61	748.911	575.889	627.138	626.25	561.593
RS04703	RSp0191	RS_RS18065	0.164575	0.740057	0.999938	-0.251791	0.620263	0.999962	0.160762	0.767073	0.999864	-0.240894	0.632031	0.999953	22	33	30	25	29	32	32	27	25	37	18	27	13.1577	18.0211	15.2556	15.0199	18.0432	18.7228	19.6701	17.2428	14.79	16.5161	12.8961	13.9101	33.841	29.8199	25.4643	22.4575	30.8142	26.1471	28.9245	22.4859	24.3286	26.1373	31.809
RS04705	RSp0192	RS_RS18070	-0.00529462	0.989123	0.999938	-0.170931	0.673966	0.999962	0.0156134	0.970442	0.999864	-0.134034	0.727808	0.999953	91	79	74	57	95	73	62	91	63	80	58	85	24.88	19.7218	17.2025	15.6551	27.0203	19.5252	17.4221	26.5667	17.038	16.3248	18.9962	20.0188	65.567	100.504	64.1701	92.8924	73.7672	64.4961	62.5395	72.4546	76.5901	59.5931	104.202
RS04706	RSp0193	RS_RS18075	0.70932	0.321315	0.999938	0.159115	0.864318	0.999962	0.774669	0.261367	0.999864	0.243214	0.796214	0.999953	282	191	631	1217	230	246	1138	212	220	1925	202	249	9.38944	5.80677	17.8637	40.7054	7.96666	8.0129	38.9432	7.53725	7.24574	47.8376	8.05695	7.14166	1203.47	234.141	224.086	287.864	178.349	549.96	1504.86	252.342	224.364	1272.37	252.278
RS04707	RSp0194	RS_RS18080	0.149393	0.322595	0.999938	-0.0738925	0.598652	0.999962	0.193447	0.194921	0.999864	-0.0154236	0.920045	0.999953	775	864	824	882	857	822	894	726	806	1130	637	980	99.1465	100.925	89.63	113.348	114.055	102.875	117.547	99.1743	101.995	107.895	97.6212	107.997	945.434	801.824	820.969	791.116	806.771	718.173	883.371	795.751	883.039	922.125	940.01
RS04708	RSp0195	RS_RS18085	0.0532692	0.858032	0.999938	-0.081676	0.770365	0.999962	0.111928	0.731743	0.999864	-0.00714966	0.978443	0.999953	132	104	119	121	126	103	121	106	101	151	88	134	59.0252	42.4627	45.244	54.3525	58.6127	45.0573	55.6094	50.6123	44.674	50.3951	47.1384	51.6152	127.961	117.071	102.876	134.745	97.1113	103.717	118.043	109.931	120.742	126.505	138.204
RS04709	RSp0196	RS_RS18090	-0.0823612	0.694634	0.999938	-0.0048065	0.979636	0.999962	-0.0385221	0.847723	0.999864	0.0537944	0.80074	0.999953	435	515	665	498	469	451	517	390	436	660	344	601	64.8383	70.0906	84.2781	74.5663	72.7232	65.7632	79.2012	62.0717	64.2833	73.4234	61.4228	77.166	546.744	430.732	444.098	444.046	480.888	579.594	515.951	429.731	541.537	520.656	514.428
RS04710	RSp0197	RS_RS18095	0.106455	0.600519	0.999938	-0.15828	0.263766	0.999962	0.192932	0.285277	0.999864	-0.0581317	0.749109	0.999953	1784	2019	1654	1729	2026	1931	1537	1547	2167	2212	1439	2049	433.287	447.742	341.56	421.839	511.892	458.804	383.667	401.197	520.607	400.972	418.669	428.679	1625.43	1708.57	2207.25	1821.1	1885.27	1441.58	1729.22	1797.62	1846.27	1807.66	2222.24
RS04712	RSp0199	RS_RS18100	0.503723	0.134144	0.999938	0.511649	0.286202	0.999962	0.112376	0.747536	0.999864	0.135891	0.773267	0.999953	201	205	277	316	158	196	292	362	193	501	346	199	51.9842	48.4105	60.9124	82.0981	42.5099	49.5902	77.6171	99.9703	49.3745	96.7078	107.196	44.3341	308.799	399.808	196.584	205.18	191.421	241.425	391.654	432.229	179.311	330.376	173.304
RS04713	RSp0200	RS_RS18105	0.665059	0.295414	0.999938	0.477525	0.599586	0.999962	0.485599	0.533498	0.999864	0.317352	0.678839	0.999953	130	119	331	553	71	103	464	229	99	876	164	188	7.4313	6.21125	16.0879	31.7554	4.22219	5.76001	27.2608	13.978	5.59792	37.3744	11.2304	9.2574	490.695	252.917	100.839	132.703	111.118	288.489	684.808	204.872	169.399	578.158	77.8771
RS04714	RSp0201	RS_RS18110	0.472437	0.359691	0.999938	0.2204	0.766405	0.999962	0.453179	0.447122	0.999864	0.219336	0.743419	0.999953	195	161	344	565	138	162	459	250	137	811	201	190	11.5328	8.69431	17.2985	33.5674	8.49055	9.37299	27.9004	15.7879	8.01473	35.7987	14.2404	9.6797	485.407	276.11	139.544	199.055	150.336	299.82	633.994	251.093	171.201	590.704	151.367
RS04716	tRNA-trpT	RS_RS15235	0.138718	0.64166	0.999938	0.090353	0.698659	0.999962	0.0191657	0.940171	0.999864	-0.0145832	0.959385	0.999953	1589	1468	1167	1037	1360	1536	957	1674	1525	1613	1351	1621	3001.09	2531.58	1874.03	1967.45	2672.09	2837.99	1857.66	3375.96	2849.01	2273.72	3056.6	2637.23	1012.06	1848.83	1553.32	1622.04	1370.76	1017.12	1260.95	1687.69	1460.62	1084.18	1491.73
RS04760	RSp1335	RS_RS23575	--	--	--	1.69763	0.669466	0.999962	--	--	--	2.63081	0.5083	0.999953	0	0	0	0	0	1	0	0	0	0	3	0	0	0	0	0	0	0.0631675	0	0	0	0	0.232049	0	--	--	--	--	--	--	0	3.74765	0	0	0
RS04763	RSp1338	RS_RS23585	--	--	--	--	--	--	--	--	--	--	--	--	0	0	0	0	0	0	0	0	0	0	0	0	0	0	0	0	0	0	0	0	0	0	0	0	--	--	--	--	--	--	--	--	--	--	--
RS04764	RSp1339	RS_RS23590	--	--	--	--	--	--	--	--	--	--	--	--	0	0	1	0	0	0	0	0	0	0	0	0	0	0	0.170216	0	0	0	0	0	0	0	0	0	--	--	--	--	--	--	--	--	--	--	--
RS04765	RSp1340	RS_RS23595	--	--	--	2.044	0.610551	0.999962	--	--	--	1.06509	0.790695	0.999953	0	0	0	0	0	0	0	1	0	3	0	0	0	0	0	0	0	0	0	0.42223	0	0.885383	0	0	--	--	--	--	--	--	2.34523	0	0	0	0
RS04766	RSp1341	RS_RS23600	--	--	--	1.51759	0.708052	0.999962	--	--	--	1.49773	0.711706	0.999953	0	0	0	0	0	0	0	0	0	2	0	0	0	0	0	0	0	0	0	0	0	0.310526	0	0	--	--	--	--	--	--	1.56349	0	0	0	0
RS04767	RSp1343	RS_RS23610	--	--	--	--	--	--	--	--	--	--	--	--	0	0	0	0	0	0	0	0	0	0	0	0	0	0	0	0	0	0	0	0	0	0	0	0	--	--	--	--	--	--	--	--	--	--	--
RS04770	RSp1342	RS_RS23605	-1.59074	0.694245	0.999938	--	--	--	-1.63127	0.686834	0.999864	--	--	--	0	0	2	0	0	0	0	0	0	0	0	0	0	0	0.196529	0	0	0	0	0	0	0	0	0	0	0	0	0	0	1.74314	--	--	--	--	--
RS04773	RSp1344	RS_RS23615	--	--	--	--	--	--	--	--	--	--	--	--	0	0	0	0	0	0	0	0	0	0	0	1	0	0	0	0	0	0	0	0	0	0	0	0.457946	--	--	--	--	--	--	--	--	--	--	--
RS04777	RSp1348	RS_RS23635	--	--	--	--	--	--	--	--	--	--	--	--	0	0	0	0	0	0	0	0	0	0	0	0	0	0	0	0	0	0	0	0	0	0	0	0	--	--	--	--	--	--	--	--	--	--	--
RS04779	RSp1350	RS_RS23645	--	--	--	--	--	--	--	--	--	--	--	--	0	0	0	0	1	0	0	0	0	0	0	0	0	0	0	0	0.309157	0	0	0	0	0	0	0	--	--	--	--	--	--	--	--	--	--	--
RS04782	RSp1363	RS_RS23695	0.19085	0.626071	0.999938	0.0562334	0.878241	0.999962	0.396794	0.0227321	0.999864	0.277565	0.578743	0.999953	351	353	375	420	409	465	209	538	337	380	547	485	30.8713	28.3487	28.0434	37.1081	37.4222	40.0097	18.8927	50.5263	29.3189	24.9448	57.6321	36.7451	221.024	594.189	343.259	358.299	329.618	326.838	297.063	683.322	437.014	439.107	448.616
RS04783	RSp1353	RS_RS23660	--	--	--	--	--	--	--	--	--	--	--	--	0	0	0	0	0	0	0	0	0	0	0	0	0	0	0	0	0	0	0	0	0	0	0	0	--	--	--	--	--	--	--	--	--	--	--
RS04788	RSp1511	RS_RS24405	-0.110823	0.737063	0.999938	0.0809948	0.84433	0.999962	-0.360983	0.409191	0.999864	-0.155981	0.541525	0.999953	116	218	253	92	120	199	154	152	169	169	116	198	76.0295	130.464	140.992	60.5735	81.8208	127.597	103.74	106.379	109.567	82.6721	91.0775	111.789	162.86	167.875	172.139	118.412	203.56	220.507	132.115	144.909	178.41	96.1854	131.623
RS04789	RSp1512	RS_RS24410	0.336678	0.237105	0.999938	0.285526	0.314813	0.999962	-0.0596724	0.839003	0.999864	-0.094531	0.738742	0.999953	360	255	423	352	241	315	423	414	320	602	307	341	73.9254	47.8126	73.8554	72.6114	51.4833	63.28	89.2752	90.7776	64.9996	92.2648	75.5194	60.3191	447.336	457.238	325.943	367.486	238.109	368.674	470.61	383.51	307.261	368.014	264.343
RS04790	RSp1513	RS_RS24415	0.241023	0.36541	0.999938	0.381454	0.146635	0.999962	0.00847792	0.971658	0.999864	0.16438	0.580831	0.999953	284	268	298	295	208	278	299	354	234	509	305	321	93.0706	80.1936	83.035	97.1152	70.9113	89.1258	100.708	123.875	75.8543	124.497	119.736	90.6168	316.202	390.972	238.346	289.906	250.248	259.728	397.908	381.011	289.24	308.42	228.147
RS04791	RSp1514	RS_RS24420	0.164336	0.690476	0.999938	0.348338	0.55094	0.999962	0.0305925	0.944962	0.999864	0.231669	0.680499	0.999953	232	188	341	368	188	146	383	180	188	675	180	209	37.6282	27.8416	47.0252	59.9575	31.7206	23.1655	63.8445	31.1734	30.1615	81.7103	34.9725	29.1999	405.035	198.799	191.492	236.824	175.547	297.205	527.677	224.859	188.322	384.741	206.21
RS04792	RSp1515	RS_RS24425	0.154755	0.594356	0.999938	0.147578	0.573702	0.999962	0.0955017	0.660089	0.999864	0.101032	0.767319	0.999953	249	298	259	264	267	252	287	180	335	433	186	379	90.9442	99.3809	80.4315	96.8614	101.448	90.0411	107.735	70.1997	121.029	118.035	81.38	119.241	303.512	198.799	341.222	254.178	278.261	225.736	338.495	232.354	341.502	276.01	292.862
RS04793	RSp1516	RS_RS24430	0.0932889	0.735285	0.999938	0.184342	0.530807	0.999962	0.0564799	0.83172	0.999864	0.161485	0.602448	0.999953	388	610	481	416	551	421	497	335	571	804	330	694	57.2973	82.2513	60.3946	61.7115	84.647	60.8203	75.4324	52.8243	83.4081	88.6148	58.3774	88.2818	525.594	369.988	581.605	396.069	569.595	419.225	628.522	412.242	625.336	434.925	604.37
RS04794	RSp1517	RS_RS24435	0.0399346	0.901889	0.999938	0.0405126	0.905004	0.999962	0.128513	0.682924	0.999864	0.142817	0.684918	0.999953	374	539	363	332	537	395	347	284	544	667	267	577	83.2301	109.524	68.6857	74.2194	124.32	85.9944	79.3665	67.486	119.751	110.785	71.1785	110.61	366.964	313.661	554.103	381.777	503.298	316.38	521.423	333.541	519.912	347.104	589.014
RS04795	RSp1518	RS_RS24440	-0.408329	0.0377868	0.999938	-0.0724775	0.869056	0.999962	-0.133141	0.673211	0.999864	0.216195	0.550186	0.999953	1873	2606	2880	1248	1919	2906	1382	1564	1941	1609	1457	3306	500.647	636.032	654.542	335.104	533.614	759.896	379.666	446.393	513.203	320.995	466.533	761.214	1461.51	1727.35	1977.05	1911.95	2433.38	2510.12	1257.83	1820.11	2978.9	1304.78	2104.88
RS04796	RSp1519	RS_RS24445	0.00869919	0.973312	0.999938	0.104557	0.741114	0.999962	0.194632	0.390527	0.999864	0.305231	0.378507	0.999953	572	790	856	930	621	745	839	478	653	1413	474	993	48.1831	60.7626	61.3089	78.696	54.4187	61.3931	72.6374	42.9946	54.4104	88.836	47.8306	72.0539	887.27	527.923	665.128	583.895	737.672	746.063	1104.6	592.129	894.753	972.309	681.151
RS04797	RSp1520	RS_RS24450	0.0120489	0.933791	0.999938	-0.10017	0.59529	0.999962	-0.0209632	0.903895	0.999864	-0.11868	0.489963	0.999953	417	454	496	382	425	415	420	394	406	533	344	395	85.6303	85.1251	86.6011	78.7999	90.79	83.3688	88.6421	86.3922	82.4683	81.6896	84.6211	69.8711	444.164	435.15	413.54	425.672	423.928	432.298	416.67	429.731	355.919	399.378	466.166
RS04798	RSp1521	RS_RS24455	-0.0754233	0.624638	0.999938	0.00296775	0.987312	0.999962	0.106933	0.452059	0.999864	0.200151	0.325455	0.999953	972	1008	1100	1099	939	978	984	758	851	1586	756	1104	76.8702	72.7885	73.9665	87.3093	77.253	75.665	79.9809	64.01	66.5719	93.6145	71.6214	75.2091	1040.61	837.166	866.805	992.213	941.232	958.726	1239.85	944.408	994.77	1149	1029.95
RS04799	RSp1522	RS_RS24460	0.185141	0.293957	0.999938	-0.0142901	0.953113	0.999962	0.136244	0.434737	0.999864	-0.0484222	0.845119	0.999953	1316	1430	1315	1568	1244	1257	1601	1178	1329	2281	1024	1307	71.228	70.671	60.5162	85.2534	70.0444	66.5571	89.0606	68.0812	71.1524	92.1443	66.3932	60.9369	1693.11	1301.03	1353.68	1343.37	1335.28	1146.11	1783.16	1279.2	1177.69	1639.33	1364.49
RS04800	RSp1523	RS_RS24465	-0.162064	0.530557	0.999938	-0.180989	0.525624	0.999962	-0.117515	0.669536	0.999864	-0.12284	0.661551	0.999953	134	198	197	159	131	151	145	140	131	157	133	135	101.768	137.304	127.211	121.304	103.499	112.188	113.181	113.533	98.4119	88.9927	121.001	88.3181	153.342	154.622	133.433	136.787	184.885	171.699	122.734	166.146	121.643	166.233	143.689
RS04801	RSp1524	RS_RS24470	-0.00387142	0.984356	0.999938	0.0331889	0.862894	0.999962	0.0357465	0.854334	0.999864	0.0874078	0.668282	0.999953	526	724	792	682	617	589	681	523	590	995	522	671	49.7373	62.5095	63.6755	64.7816	60.6932	54.4849	66.1825	52.8062	55.1847	70.2211	59.1284	54.6549	720.18	577.623	600.958	536.938	676.044	690.283	777.835	652.091	604.611	713.026	676.763
RS04802	RSp1525	RS_RS24475	0.40942	0.0807723	0.999938	0.24772	0.457447	0.999962	0.23953	0.374016	0.999864	0.0939108	0.7593	0.999953	510	481	624	759	424	553	659	723	506	1163	575	594	45.4405	39.1317	47.2725	67.9337	39.3004	48.2017	60.3473	68.7857	44.5957	77.3394	61.3719	45.5899	696.914	798.511	515.398	520.606	449.14	543.859	909.168	718.3	535.23	793.529	465.069
RS04803	RSp1526	RS_RS24480	-0.170204	0.598354	0.999938	-0.155453	0.713238	0.999962	0.113263	0.787747	0.999864	0.141444	0.615424	0.999953	408	771	977	476	498	1126	453	554	664	677	480	930	44.1657	76.2061	89.9229	51.761	56.0805	119.242	50.3991	64.0356	71.0989	54.6968	62.2437	86.7196	479.062	611.86	676.332	416.484	719.931	851.523	529.241	599.624	837.986	497.655	546.237
RS04804	RSp1527	RS_RS24485	-0.0343356	0.935439	0.999938	-0.05122	0.90719	0.999962	0.331051	0.48359	0.999864	0.329199	0.35632	0.999953	217	447	631	533	237	694	504	320	270	772	313	528	24.8984	46.8305	61.559	61.4341	28.289	77.8996	59.4348	39.2056	30.6439	66.1114	43.0214	52.1861	532.996	353.421	275.015	221.513	417.392	549.96	603.506	391.005	475.76	557.248	259.956
RS04805	RSp1528	RS_RS24490	0.336243	0.685344	0.999938	0.0493399	0.956109	0.999962	0.714551	0.397386	0.999864	0.444802	0.61207	0.999953	26	32	92	151	24	44	111	27	25	183	41	47	7.49398	8.4217	22.5464	43.7207	7.19628	12.4067	32.8822	8.30978	7.12769	39.3675	14.1564	11.6693	117.386	29.8199	25.4643	26.5407	29.8804	80.1844	143.059	51.2179	42.3498	157.869	26.3247
RS04806	RSp1529	RS_RS24495	-0.05045	0.874995	0.999938	-0.15285	0.702917	0.999962	0.0884003	0.695057	0.999864	-0.000132546	0.999768	0.999953	1223	1377	1296	991	1161	1629	682	1512	1126	852	1346	1358	169.121	173.866	152.38	137.662	167.017	220.372	96.9292	223.259	154.021	87.9344	222.969	161.763	721.237	1669.91	1146.91	1248.43	1285.79	1129.55	666.046	1681.45	1223.64	1036.08	1273.46
RS04807	RSp1530	RS_RS24500	-0.349469	0.345296	0.999938	-0.152266	0.780918	0.999962	0.0811846	0.857014	0.999864	0.291438	0.527563	0.999953	1256	2794	2878	1010	2083	3490	988	1776	1980	1353	1658	3413	89.0293	180.834	173.454	71.9177	153.6	242.01	71.978	134.423	138.828	71.5796	140.785	208.396	1044.84	1961.49	2016.77	1282.12	2608.93	2508.38	1057.7	2071.2	3075.32	1055.95	2284.76
RS04809	RSp1532	RS_RS24505	0.0905056	0.712661	0.999938	-0.0776914	0.781505	0.999962	0.0904022	0.698075	0.999864	-0.0638793	0.828205	0.999953	330	441	431	325	365	471	288	422	419	406	382	403	101.213	123.501	112.396	100.133	116.459	141.321	90.7851	138.204	127.118	92.9387	140.351	106.472	304.569	466.074	426.782	336.862	411.789	375.646	317.388	477.201	363.127	339.785	400.354
RS04810	RSp1533	RS_RS24510	0.0250239	0.942963	0.999938	0.168783	0.647509	0.999962	0.247603	0.514217	0.999864	0.405747	0.260736	0.999953	63	87	91	110	70	79	81	54	82	155	71	106	23.3667	29.4637	28.6979	40.9846	27.0093	28.6648	30.8775	21.3864	30.0844	42.9079	31.546	33.8667	85.6601	59.6398	83.5229	64.3101	81.2373	79.3128	121.17	88.6944	95.5124	115.004	76.7803
RS04811	RSp1534	RS_RS24515	-0.0311923	0.953439	0.999938	-0.169582	0.738687	0.999962	0.290101	0.581678	0.999864	0.167248	0.763973	0.999953	28	27	33	28	29	41	18	32	26	33	23	41	4.7339	4.16807	4.74379	4.75543	5.10055	6.78124	3.12775	5.77694	4.34814	4.16412	4.65819	5.9711	19.0356	35.3421	26.4829	28.5823	25.2116	28.7618	25.7976	28.732	36.9435	29.2738	31.809
RS04812	RSp1535	RS_RS24520	-0.18905	0.877289	0.999938	0.322741	0.844689	0.999962	0.0551032	0.973725	0.999864	0.589955	0.630994	0.999953	3	5	5	6	6	0	5	3	2	11	3	4	0.245785	0.374037	0.348301	0.493806	0.51138	0	0.421021	0.262448	0.162082	0.672628	0.294432	0.282295	5.28766	3.31332	2.03714	3.06239	4.66881	4.35785	8.59918	3.74765	3.60424	6.27296	6.58117
RS04813	RSp1536	RS_RS24525	-0.21389	0.864153	0.999938	0.0945004	0.924174	0.999962	0.734632	0.554861	0.999864	1.06301	0.284047	0.999953	3	2	21	18	6	14	7	6	6	33	8	7	0.169467	0.103158	1.00863	1.02143	0.352592	0.773671	0.406407	0.361911	0.335262	1.39132	0.541356	0.340621	7.40273	6.62664	6.11143	3.06239	1.86752	18.303	25.7976	9.99374	6.30742	18.8189	6.58117
RS04819	RSp1355	RS_RS23665	--	--	--	--	--	--	--	--	--	--	--	--	0	0	0	0	0	0	0	0	0	0	0	0	0	0	0	0	0	0	0	0	0	0	0	0	--	--	--	--	--	--	--	--	--	--	--
RS04822	RSp1357	RS_RS23670	--	--	--	--	--	--	--	--	--	--	--	--	0	0	0	0	0	0	0	0	0	0	1	0	0	0	0	0	0	0	0	0	0	0	0.186697	0	--	--	--	--	--	--	--	--	--	--	--
RS04823	RSp1359	RS_RS23680	--	--	--	--	--	--	--	--	--	--	--	--	0	0	0	0	0	0	0	0	0	0	0	0	0	0	0	0	0	0	0	0	0	0	0	0	--	--	--	--	--	--	--	--	--	--	--
RS04829	tRNA-Cys_GCA	RS_RS03935	0.451723	0.117908	0.999938	0.347441	0.274146	0.999962	-0.0337771	0.905234	0.999864	-0.123304	0.70827	0.999953	236	219	213	162	228	205	199	313	301	309	270	246	445.725	377.667	342.047	307.355	447.969	378.768	386.284	631.228	562.33	435.574	610.868	400.221	210.449	345.69	306.59	240.908	204.494	185.644	241.559	337.289	221.661	169.37	250.084
RS04914	tRNA-metW	RS_RS02735	0.677526	0.502125	0.999938	0.249133	0.871385	0.999962	0.356211	0.792065	0.999864	-0.0534814	0.967274	0.999953	4	4	12	15	1	7	10	5	13	29	3	2	7.45655	6.80845	19.02	28.0892	1.93926	12.7656	19.1592	9.95256	23.9713	40.3482	6.69928	3.21157	10.5753	5.5222	13.2414	4.08318	3.73505	10.4588	22.6706	3.74765	1.80212	15.6824	1.09686
RS05059	RSp1169	RS_RS22770	0.116227	0.757297	0.999938	0.246269	0.446345	0.999962	0.04663	0.907943	0.999864	0.191039	0.517744	0.999953	129	142	262	198	109	189	212	124	170	271	164	221	15.5863	15.6657	26.9156	24.0319	13.7005	22.3397	26.3261	15.9978	20.3175	24.4382	23.7369	23.0014	224.197	136.951	173.157	131.683	132.594	228.351	211.853	204.872	199.134	207.008	119.558
RS05060	RSp1170	RS_RS22775	-0.353666	0.176721	0.999938	-0.0403726	0.871464	0.999962	-0.220598	0.352617	0.999864	0.108718	0.708216	0.999953	173	205	227	149	161	160	117	162	138	191	148	165	23.0568	24.9469	25.7235	19.9485	22.3222	20.8611	16.0265	23.0544	18.1929	18.9992	23.6289	18.9429	123.731	178.919	140.563	176.598	191.421	197.846	149.313	184.884	148.675	155.778	176.595
RS05061	RSp1171	RS_RS22780	-0.158725	0.538419	0.999938	-0.111211	0.717465	0.999962	-0.325178	0.214133	0.999864	-0.263011	0.396029	0.999953	207	266	323	170	211	191	173	235	218	197	189	189	22.0092	25.8242	29.2003	18.1574	23.3386	19.867	18.9051	26.6802	22.9277	15.6332	24.0727	17.3104	182.953	259.544	222.049	211.305	248.381	281.517	154.004	236.102	170.3	177.734	231.438
RS05062	RSp1172	RS_RS22785	-0.0181308	0.900068	0.999938	-0.0214823	0.888361	0.999962	0.0973627	0.523149	0.999864	0.108722	0.492253	0.999953	612	670	737	653	675	630	634	517	616	917	506	758	55.5633	55.5421	56.8925	59.5553	63.7527	55.9553	59.1596	50.1203	55.3206	62.1375	55.0321	59.281	670.476	570.996	627.441	624.727	625.621	642.347	716.859	632.104	683.003	682.707	740.381
RS05063	RSp1173	RS_RS22790	0.432447	0.36974	0.999938	0.106548	0.869234	0.999962	0.369277	0.463465	0.999864	0.0598241	0.924674	0.999953	124	138	242	330	128	127	323	116	157	493	114	148	13.4229	13.64	22.2736	35.8847	14.4143	13.4491	35.9357	13.4082	16.811	39.8309	14.7829	13.8005	341.583	128.115	159.916	126.579	128.859	210.92	385.4	142.411	133.357	345.013	140.398
RS05065	RSp1175	RS_RS22800	-0.680143	0.0286704	0.999938	-0.261331	0.636858	0.999962	-0.583762	0.129312	0.999864	-0.151917	0.760144	0.999953	552	840	980	248	557	616	292	515	488	241	454	549	314.418	436.876	474.619	141.903	330.051	343.252	170.942	313.229	274.952	102.455	309.779	269.37	308.799	568.787	497.063	563.479	784.36	854.138	188.4	567.145	494.682	259.282	610.952
RS05066	RSp1176	RS_RS22805	0.818778	0.29728	0.999938	0.0818168	0.927369	0.999962	0.64713	0.369789	0.999864	-0.0743896	0.938437	0.999953	23	45	58	111	28	38	134	24	36	169	25	36	13.7558	24.5743	29.4942	66.6885	17.421	22.2334	82.3685	15.3269	21.2975	75.4383	17.9113	18.5468	141.709	26.5066	36.6686	23.4783	42.0193	50.551	132.115	31.2304	32.4382	116.05	30.7121
RS05067	RSp1177	RS_RS22810	0.378511	0.407473	0.999938	0.197871	0.741472	0.999962	0.457807	0.271765	0.999864	0.293601	0.641809	0.999953	195	192	290	444	186	212	434	166	175	762	164	236	21.9529	19.7365	27.7592	50.2125	21.7836	23.3485	50.2166	19.9551	19.4879	64.0267	22.1172	22.8865	458.969	183.337	178.25	199.055	179.282	252.755	595.689	204.872	212.65	464.199	204.016
RS05068	RSp1178	RS_RS22815	0.13892	0.758804	0.999938	0.117907	0.851017	0.999962	0.121901	0.802649	0.999864	0.118444	0.842511	0.999953	294	285	567	647	220	255	591	273	237	950	199	317	20.7781	18.3914	34.0716	45.9339	16.1748	17.6304	42.9285	20.6019	16.5682	50.1107	16.8477	19.2987	625.002	301.512	241.402	300.114	266.122	494.18	742.657	248.594	285.636	676.434	241.309
RS05070	RSp1180	RS_RS22825	-0.186578	0.169745	0.999938	0.0575662	0.874399	0.999962	-0.0693335	0.777133	0.999864	0.188807	0.537803	0.999953	6977	8030	8348	4881	6142	9253	5310	6421	6414	6220	5705	11252	81.2814	85.4178	82.6905	57.1218	74.4372	105.456	63.5794	79.8752	73.9131	54.083	79.6172	112.918	5615.5	7091.61	6533.12	7122.09	7498.11	7275.86	4862.45	7126.78	10138.7	5103.05	6736.92
RS05071	RSp1181	RS_RS22830	-0.034563	0.826204	0.999938	0.128858	0.546026	0.999962	0.00620228	0.976445	0.999864	0.184692	0.237331	0.999953	1006	985	1202	893	798	1233	916	980	857	1366	864	1336	99.8615	89.2785	101.451	89.0476	82.4064	119.737	93.4534	103.876	84.1493	101.204	102.741	114.239	968.7	1082.35	872.916	1026.92	919.756	1047.63	1067.86	1079.32	1203.82	933.625	875.295
RS05072	RSp1182	RS_RS22835	-0.0097784	0.948737	0.999938	0.0812694	0.706916	0.999962	0.0207706	0.908351	0.999864	0.127051	0.518015	0.999953	1427	1558	1754	1407	1195	1776	1449	1461	1242	2102	1101	2038	92.2655	91.98	96.4264	91.3861	80.3788	112.337	96.2904	100.868	79.4341	101.437	85.277	113.509	1532.36	1613.59	1265.07	1456.67	1454.8	1528.73	1643.23	1375.39	1836.36	1471.01	1310.75
RS05073	RSp1183	RS_RS22840	-0.183508	0.102292	0.999938	0.124384	0.5487	0.999962	-0.130181	0.441533	0.999864	0.192349	0.258308	0.999953	2012	2201	2285	1600	1622	2188	1736	1695	1634	2424	1508	2677	267.407	267.101	258.215	213.617	224.261	284.483	237.134	240.548	214.816	240.45	240.09	306.48	1835.88	1872.03	1664.35	2053.84	2055.21	1991.54	1894.95	1883.82	2412.14	1672.79	1779.11
RS05074	RSp1184	RS_RS22845	0.0104855	0.947308	0.999938	0.281082	0.250649	0.999962	-0.106736	0.593431	0.999864	0.179294	0.418945	0.999953	626	580	701	608	440	567	613	522	569	884	443	904	96.6184	81.738	91.9929	94.267	70.6474	85.6117	97.2401	86.0286	86.8695	101.832	81.9065	120.189	648.267	576.518	579.568	639.018	541.582	610.97	691.062	553.403	814.558	635.66	482.619
RS05182	RSp0241	RS_RS18315	0.60075	0.505461	0.999938	0.0964284	NA	1	0.719607	0.40635	0.999864	0.234688	NA	1	244	134	627	1218	121	140	1095	107	118	1792	133	98	9.71253	4.87033	21.2208	48.7036	5.01056	5.45174	44.7977	4.54793	4.64616	53.2389	6.34196	3.3603	1158	118.175	120.192	249.074	125.124	546.474	1400.89	166.146	88.3039	1273.41	132.72
RS05183	RSp0240	RS_RS18310	0.554084	0.507656	0.999938	0.227587	NA	1	0.581794	0.488146	0.999864	0.274984	NA	1	184	138	557	938	106	127	870	133	109	1497	91	168	7.58286	5.19284	19.5174	38.8319	4.54442	5.12015	36.8497	5.85266	4.44336	46.0453	4.49247	5.96395	920.053	146.891	111.024	187.826	128.859	485.464	1170.27	113.679	151.378	980.673	116.267
RS05186	RSp0237	RS_RS18295	0.89501	NA	1	0.281344	NA	1	0.969301	NA	1	0.37544	NA	1	68	44	293	621	31	48	562	32	50	984	58	53	5.22238	3.08548	19.1328	47.9095	2.47673	3.60632	44.3603	2.62419	3.79838	56.403	5.336	3.50626	594.333	35.3421	50.9286	69.4141	41.0855	255.37	769.236	72.4546	47.7562	649.251	34.0027
RS05187	RSp0236	RS_RS18290	0.825865	0.466391	0.999938	0.29612	NA	1	0.904997	0.54443	0.999864	0.395282	NA	1	126	38	374	823	27	47	740	32	50	1295	73	53	7.77886	2.1421	19.6321	51.0406	1.73407	2.83862	46.9544	2.10951	3.05341	59.671	5.3988	2.81858	782.574	35.3421	50.9286	128.62	35.483	325.967	1012.36	91.1929	47.7562	860.441	29.6152
RS05188	RSp0235	RS_RS18285	1.0371	0.506522	0.999938	0.253748	NA	1	1.06351	0.459884	0.999864	0.30046	NA	1	113	53	417	980	52	46	965	30	30	1571	67	37	5.74561	2.46062	18.0279	50.0558	2.75055	2.28813	50.4294	1.62879	1.50886	59.6186	4.08095	1.62057	1020.52	33.1332	30.5572	115.35	49.4894	363.444	1228.12	83.6976	33.3392	1024.58	57.0368
RS05189	RSp0234	RS_RS18280	0.687734	0.411175	0.999938	0.272315	0.800088	0.999962	0.767583	0.356895	0.999864	0.370115	0.730337	0.999953	53	70	167	336	58	45	301	33	71	550	41	83	6.08117	7.33364	16.2921	38.7277	6.92304	5.05112	35.4958	4.04308	8.05822	47.1001	5.63539	8.20349	318.317	36.4465	72.3186	54.1021	65.3634	145.552	429.959	51.2179	74.788	351.286	63.6179
RS05190	RSp0233	RS_RS18275	0.572249	NA	1	0.288731	0.799947	0.999962	0.649429	0.472347	0.999864	0.384786	NA	1	76	62	206	390	55	36	369	34	40	618	43	88	12.001	8.93937	27.6581	61.8643	9.03494	5.56124	59.8867	5.73285	6.2479	72.8352	8.13396	11.9701	390.229	37.551	40.7429	77.5804	57.8933	179.543	483.118	53.7163	79.2933	407.742	60.3274
RS05191	RSp0232	RS_RS18270	1.32938	0.298372	0.999938	0.269449	NA	1	1.21501	0.310551	0.999864	0.176161	NA	1	31	11	150	346	17	29	375	22	13	584	19	15	4.76923	1.54522	19.6213	53.4729	2.72078	4.36465	59.2949	3.61407	1.97834	67.0576	3.50162	1.98787	396.575	24.2977	13.2414	31.6446	10.2714	130.735	456.539	23.7351	13.5159	361.741	18.6466
RS05192	RSp0231	RS_RS18265	0.759512	NA	1	0.410434	0.74538	0.999962	0.799853	0.425415	0.999864	0.469662	0.720603	0.999953	35	31	115	233	24	23	228	18	18	414	34	26	5.23317	4.23223	14.6199	34.9964	3.73307	3.36426	35.0374	2.8738	2.66219	46.2004	6.08983	3.34873	241.117	19.8799	18.3343	35.7278	28.9466	100.23	323.642	42.4734	23.4276	243.6	26.3247
RS05194	RSp0229	RS_RS18255	1.11798	NA	1	0.338595	NA	1	1.22289	NA	1	0.46327	NA	1	48	30	184	496	11	35	455	7	26	837	29	28	4.65845	2.65847	15.1834	48.3563	1.11058	3.32302	45.3849	0.725413	2.49599	60.6281	3.37153	2.34082	481.177	7.73109	26.4829	48.9982	28.0129	160.369	654.32	36.2273	25.2297	518.565	12.0655
RS05195	RSp0228	RS_RS18250	0.421949	0.565652	0.999938	0.251327	0.792277	0.999962	0.470116	0.480713	0.999864	0.318096	0.750163	0.999953	175	126	377	573	138	131	574	96	122	1050	93	127	13.4184	8.82153	24.5785	44.1355	11.0078	9.82649	45.2349	7.85997	9.25321	60.0897	8.54229	8.38834	607.024	106.026	124.266	178.639	117.654	328.582	820.831	116.177	114.435	599.068	151.367
RS05199	RSp0224	RS_RS18230	0.0765653	0.733952	0.999938	-0.173359	0.491135	0.999962	0.122371	0.596142	0.999864	-0.112339	0.664357	0.999953	216	261	273	274	248	217	269	225	204	341	168	237	66.676	73.5642	71.6521	84.9644	79.6389	65.5299	85.3428	74.1626	62.2896	78.563	62.1232	63.0193	284.476	248.499	207.789	220.492	243.712	237.938	266.575	209.868	213.551	286.465	272.022
RS05202	RSp0221	RS_RS18215	-0.0515432	0.8877	0.999938	0.0949232	0.867278	0.999962	0.0788186	0.85906	0.999864	0.241513	0.634313	0.999953	240	253	336	444	181	168	351	178	176	589	188	216	37.6494	36.2392	44.8164	69.9683	29.5382	25.7823	56.5918	29.8163	27.3105	68.9621	35.3292	29.1884	371.194	196.59	179.269	244.991	236.242	292.847	460.447	234.853	194.629	464.199	198.532
RS05203	RSp0220	RS_RS18210	0.00233506	0.990092	0.999938	0.0703783	0.756766	0.999962	0.0299911	0.896028	0.999864	0.112769	0.544492	0.999953	547	731	867	646	533	803	656	557	679	973	496	888	56.649	69.1247	76.344	67.2061	57.4236	81.3552	69.8246	61.5953	69.5576	75.2084	61.5341	79.2187	693.741	615.174	691.611	558.375	682.58	755.651	760.637	619.612	800.141	675.389	584.627
RS05205	RSp0219	RS_RS18205	-0.0123417	0.966177	0.999938	0.0685565	0.88568	0.999962	0.0806218	0.807773	0.999864	0.174767	0.696352	0.999953	513	723	595	354	639	765	361	592	655	437	555	1005	62.2972	80.1678	61.4354	43.1842	80.7253	90.8818	45.0565	76.7643	78.6796	39.6078	80.737	105.13	381.769	653.829	667.165	523.668	675.11	518.584	341.622	693.316	905.565	370.105	700.894
RS05212	RSp0215	RS_RS18180	0.809659	0.406964	0.999938	0.315692	NA	1	0.918832	0.345263	0.999864	0.444551	NA	1	76	52	247	534	44	52	473	43	50	893	46	72	4.8163	3.00894	13.3091	33.9948	2.90075	3.2238	30.8078	2.90975	3.1343	42.2377	3.4921	3.93045	500.213	47.491	50.9286	77.5804	48.5556	215.278	698.097	57.464	64.8763	558.293	48.2619
RS05214	RSp0212	RS_RS18170	0.0977036	0.78126	0.999938	-0.112887	0.712736	0.999962	0.345665	0.317744	0.999864	0.149809	0.634146	0.999953	311	575	755	722	437	712	666	403	461	932	369	689	28.5608	48.2156	58.9532	66.6066	41.7493	63.9667	62.8612	39.5186	41.8774	63.8813	40.5943	54.5052	704.317	445.09	469.562	317.467	536.913	658.035	728.585	460.961	620.83	754.846	479.328
RS05215	RSp0211	RS_RS18165	0.0360074	0.918845	0.999938	0.000197594	0.999392	0.999962	0.234827	0.527853	0.999864	0.213991	0.35501	0.999953	132	288	322	232	234	316	219	201	244	389	182	320	41.8258	83.3246	86.7515	73.8463	77.1337	97.9539	71.3204	68.0069	76.4768	91.9958	69.0829	87.3433	231.6	221.993	248.532	134.745	268.924	280.645	304.098	227.358	288.339	242.554	256.665
RS05216	RSp0210	RS_RS18160	-0.230038	0.374308	0.999938	-0.241774	0.466254	0.999962	-0.171771	0.552774	0.999864	-0.169211	0.587951	0.999953	165	193	172	123	166	138	123	151	126	160	123	115	106.684	113.942	94.5572	79.8898	111.656	87.2889	81.7372	104.251	80.5853	77.2118	95.2685	64.0505	130.076	166.771	128.34	168.431	180.216	149.91	125.079	153.654	103.622	128.596	182.079
RS05217	RSp0209	RS_RS18155	-0.0610868	0.701276	0.999938	0.0164767	0.936668	0.999962	-0.190738	0.31144	0.999864	-0.0988043	0.587822	0.999953	776	822	806	564	713	637	757	648	640	764	569	817	140.639	136.027	124.202	102.682	134.428	112.94	141.006	125.402	114.734	103.344	123.533	127.548	800.552	715.678	651.886	792.137	767.553	702.485	597.252	710.805	736.166	589.658	782.062
RS05220	RSp0208	RS_RS18150	-0.0966503	0.749878	0.999938	0.00657752	0.985623	0.999962	0.000207973	0.999547	0.999864	0.118653	0.707887	0.999953	88	94	132	97	70	118	93	75	91	126	67	130	7.39976	7.21728	9.43756	8.19365	6.12338	9.70692	8.03743	6.73415	7.56913	7.90776	6.74899	9.41646	98.3505	82.8331	92.6901	89.83	87.7737	115.047	98.4997	83.6976	117.138	101.413	76.7803
RS05221	RSp0207	RS_RS18145	-0.166781	0.700362	0.999938	0.236855	0.689588	0.999962	0.103343	0.850716	0.999864	0.520815	0.307335	0.999953	36	51	42	25	43	58	32	30	40	49	35	82	10.6325	13.7535	10.5471	7.41725	13.2117	16.7581	9.71363	9.46107	11.6859	10.8013	12.3831	20.862	33.841	33.1332	40.7429	36.7486	47.6219	36.6059	38.3055	43.7226	73.8869	26.1373	47.165
RS05223	RSp0205	RS_RS18135	0.0523735	0.887064	0.999938	-0.135409	0.721663	0.999962	-0.0956873	0.800967	0.999864	-0.268812	0.491281	0.999953	80	106	108	64	103	81	63	87	120	110	60	86	11.2911	13.6604	12.9605	9.07399	15.1232	11.184	9.13876	13.1115	16.7532	11.5875	10.1444	10.4558	66.6245	96.0863	122.229	81.6636	98.9788	94.1295	85.9918	74.953	77.4912	66.9116	112.977
RS05224	RSp0204	RS_RS18130	0.421229	0.726401	0.999938	-0.230102	0.86319	0.999962	1.25137	0.283595	0.999864	0.61984	0.654974	0.999953	2	8	11	26	14	4	13	9	2	41	3	4	1.07519	3.92697	5.02806	14.0411	7.82967	2.10369	7.1829	5.16638	1.06355	16.4509	1.932	1.85237	13.7479	9.93997	2.03714	2.04159	7.4701	9.58726	32.0515	3.74765	3.60424	27.1828	15.3561
RS05225	RSp0203	RS_RS18125	0.238962	0.171991	0.999938	-0.00903853	0.968627	0.999962	0.158108	0.429993	0.999864	-0.0744985	0.736168	0.999953	352	346	359	323	373	378	390	326	394	506	246	466	102.072	91.6115	88.5133	94.0885	112.52	107.231	116.232	100.941	113.013	109.512	85.453	116.402	412.438	360.048	401.317	359.32	323.082	312.893	395.562	307.307	419.894	337.694	409.129
RS05227	RSp0202	RS_RS18115	-0.396562	0.133288	0.999938	-0.147168	0.671779	0.999962	-0.266685	0.391235	0.999864	-0.00354013	0.990962	0.999953	171	211	183	110	168	148	114	112	156	141	111	175	32.8582	37.0204	29.8985	21.233	33.5827	27.8211	22.514	22.9801	29.6512	20.2216	25.5505	28.9665	120.559	123.697	158.897	174.556	197.024	159.497	110.226	138.663	157.685	115.004	184.273
RS05228	tRNA-argU	RS_RS07825	0.131449	0.778043	0.999938	0.0628156	0.904921	0.999962	-0.168786	0.669618	0.999864	-0.224054	0.703099	0.999953	138	127	109	69	110	126	61	138	168	95	140	97	257.251	216.168	172.765	129.21	213.318	229.78	116.871	274.691	309.782	132.175	312.633	155.761	64.5095	152.413	171.12	140.87	118.588	95.0011	74.2657	174.89	87.4028	72.139	120.655
RS05300	RSp1255	RS_RS23195	0.328086	0.479316	0.999938	0.0519425	0.934995	0.999962	0.149853	0.752344	0.999864	-0.10983	0.86152	0.999953	151	172	281	331	119	154	361	157	145	487	123	135	24.1631	25.1313	38.2325	53.2077	19.8098	24.108	59.3721	26.8264	22.9516	58.1638	23.5782	18.6088	381.769	173.397	147.693	154.14	160.607	244.911	380.709	153.654	121.643	346.058	130.526
RS05301	RSp1256	RS_RS23200	0.30853	0.43108	0.999938	0.249676	0.616587	0.999962	0.267528	0.495043	0.999864	0.224554	0.65384	0.999953	289	271	391	533	280	223	539	215	288	838	254	360	27.2196	23.3058	31.312	50.4291	27.4347	20.5472	52.1761	21.6226	26.8315	58.9082	28.658	29.2076	570.01	237.455	293.349	295.01	253.05	340.784	655.101	317.301	324.382	557.248	307.121
RS05302	RSp1257	RS_RS23205	-0.00969956	0.955766	0.999938	-0.0325893	0.88018	0.999962	-0.00638914	0.976012	0.999864	-0.0140693	0.935815	0.999953	562	656	710	539	680	514	586	600	502	738	487	673	84.8251	90.4071	91.1165	81.7236	106.771	75.8954	90.9044	96.6999	74.9482	83.1366	88.0533	87.5009	619.714	662.664	511.323	573.687	612.548	618.814	576.927	608.369	606.413	563.521	745.865
RS05306	RSp1261	RS_RS23225	0.0824919	0.563612	0.999938	0.0558092	0.683426	0.999962	-0.0269972	0.869179	0.999864	-0.0393414	0.748897	0.999953	517	627	698	534	510	594	574	551	597	743	485	671	70.6756	78.2631	81.1307	73.3316	72.5283	79.4383	80.6474	80.4299	80.7278	75.8082	79.4236	79.0153	607.024	608.547	608.088	527.751	585.469	608.355	580.836	605.87	604.611	558.293	559.399
RS05307	RSp1262	RS_RS23230	0.478981	0.441499	0.999938	-0.0346652	0.970592	0.999962	0.708936	0.329641	0.999864	0.212446	0.808583	0.999953	32	39	56	123	37	27	90	36	29	162	34	25	13.4305	14.9457	19.9839	51.8583	16.1548	11.0859	38.8226	16.1336	12.0395	50.7464	17.0943	9.03841	95.1779	39.7599	29.5386	32.6654	36.4167	48.8079	126.643	42.4734	22.5265	128.596	40.5839
RS05309	RSp1264	RS_RS23240	0.313805	0.190666	0.999938	0.131688	0.43772	0.999962	0.238406	0.320652	0.999864	0.071347	0.67629	0.999953	820	779	602	866	787	729	748	890	807	1248	756	922	150.321	130.393	93.8326	159.476	150.086	130.737	140.931	174.214	146.336	170.753	166.019	145.595	791.034	982.952	821.988	837.052	727.401	524.685	975.617	944.408	830.777	905.397	863.23
RS05310	RSp1265	RS_RS23245	0.15179	0.631394	0.999938	0.079332	0.858464	0.999962	0.113989	0.745445	0.999864	0.0572063	0.89148	0.999953	374	354	492	594	269	337	565	310	322	811	298	359	31.7841	27.4696	35.5512	50.7103	23.782	28.0177	49.3499	28.1311	27.0685	51.4408	30.3378	26.2811	597.506	342.377	327.98	381.777	330.552	428.812	633.994	372.267	323.481	621.023	295.056
RS05311	RSp1266	RS_RS23250	-0.364221	0.101857	0.999938	0.0185251	0.94924	0.999962	-0.374299	0.15228	0.999864	0.0232402	0.92905	0.999953	278	340	415	296	209	215	268	222	216	375	213	231	78.7055	87.8921	99.8986	84.1827	61.5552	59.5475	77.982	67.112	60.4901	79.2392	72.2385	56.3355	283.419	245.186	220.012	283.781	317.479	361.701	293.154	266.083	208.145	309.466	229.244
RS05312	RSp1267	RS_RS23255	-0.0801212	0.79238	0.999938	0.0134616	0.969275	0.999962	-0.0460103	0.881107	0.999864	0.063436	0.857093	0.999953	272	274	375	360	235	212	332	245	189	449	223	253	44.1158	40.5776	51.7139	58.6541	39.6507	33.6376	55.343	42.4305	30.3219	54.3525	43.327	35.3472	351.101	270.588	192.51	277.656	255.851	326.838	351.003	278.575	227.968	376.378	257.762
RS05313	RSp1268	RS_RS23260	0.0650367	0.911041	0.999938	-0.0149702	0.980028	0.999962	-0.0776827	0.862895	0.999864	-0.140654	0.843638	0.999953	210	178	342	329	151	144	416	157	95	472	107	162	39.7142	30.7367	54.9925	62.5019	29.7072	26.6412	80.8573	31.7039	17.7713	66.6219	24.2404	26.3907	439.934	173.397	96.7644	214.367	166.21	298.077	368.983	133.666	145.972	343.967	165.626
RS05314	RSp1269	RS_RS23265	0.784459	0.140198	0.999938	0.0616428	0.924045	0.999962	0.467628	0.396887	0.999864	-0.238689	0.708535	0.999953	71	51	99	152	64	61	182	85	68	201	74	60	20.2207	13.2623	23.9731	43.4863	18.9616	16.9954	53.2732	25.849	19.1565	42.725	25.2463	14.7197	192.471	93.8775	69.2629	72.4765	47.6219	86.2854	157.131	92.4421	54.0636	158.915	70.1991
RS05315	RSp1270	RS_RS23270	0.151097	0.734833	0.999938	0.0419721	0.949685	0.999962	0.39968	0.42041	0.999864	0.306985	0.625878	0.999953	179	197	287	467	164	159	354	143	150	638	161	171	20.3431	20.4429	27.7331	53.3154	19.3895	17.6777	41.3492	17.3535	16.8627	54.117	21.919	16.7406	374.367	157.935	152.786	182.722	183.951	250.14	498.753	201.124	154.081	488.245	179.885
RS05316	RSp1271	RS_RS23275	0.521135	0.405394	0.999938	0.403061	0.639483	0.999962	0.368705	0.554383	0.999864	0.268075	0.755232	0.999953	169	122	263	429	115	103	464	117	118	789	148	107	10.3667	6.83318	13.717	26.4351	7.33852	6.18094	29.253	7.66347	7.15986	36.1225	10.8753	5.65387	490.695	129.22	120.192	172.514	113.919	229.223	616.796	184.884	96.4134	448.517	126.139
RS05317	RSp1272	RS_RS23280	0.107475	0.722357	0.999938	0.0576041	0.878417	0.999962	0.018155	0.956172	0.999864	-0.0158111	0.965121	0.999953	225	172	224	253	152	170	253	158	185	354	134	204	79.7436	55.6612	67.5013	90.0751	56.0422	58.9423	92.158	59.794	64.8567	93.6407	56.8915	62.2806	267.556	174.502	188.436	229.679	160.607	195.232	276.737	167.395	183.816	264.51	166.723
RS05318	RSp1273	RS_RS23285	0.125138	0.53399	0.999938	0.0361525	0.870944	0.999962	0.0380572	0.851227	0.999864	-0.0361188	0.875277	0.999953	542	537	612	629	459	492	659	463	514	828	424	584	65.8188	59.5437	63.1907	76.7313	57.9858	58.4495	82.25	60.037	61.7424	75.0463	61.6802	61.0905	696.914	511.356	523.546	553.271	501.43	533.4	647.284	529.668	526.219	657.615	503.459
RS05319	RSp1274	RS_RS23290	-0.445485	0.0310058	0.999938	-0.0353198	0.90659	0.999962	-0.230373	0.350421	0.999864	0.194338	0.473965	0.999953	592	860	988	537	557	784	568	478	528	752	398	929	58.0429	76.9904	82.3635	52.8899	56.8121	75.1983	57.2368	50.0429	51.2072	55.0292	46.7455	78.4608	600.678	527.923	537.806	604.311	803.036	861.11	587.871	497.188	837.085	561.43	610.952
RS05320	RSp1275	RS_RS23295	-0.163697	0.557333	0.999938	0.141029	0.590973	0.999962	-0.185005	0.552709	0.999864	0.134943	0.571182	0.999953	124	171	222	134	118	158	137	127	141	206	112	192	53.4498	67.3025	81.3632	58.023	52.9132	66.6263	60.6938	58.4541	60.1192	66.2734	57.8324	71.291	144.882	140.264	143.619	126.579	159.673	193.488	161.039	139.912	173.004	140.096	129.43
RS05321	RSp1276	RS_RS23300	0.154717	0.560527	0.999938	0.137001	0.706309	0.999962	0.100497	0.709693	0.999864	0.0984814	0.786268	0.999953	596	547	717	807	462	546	805	539	486	1231	496	570	40.1073	33.6105	41.0249	54.5534	32.3428	35.9447	55.6766	38.7305	32.3507	61.8278	39.9842	33.0417	851.314	595.294	495.026	608.394	510.768	624.915	962.327	619.612	513.604	843.713	506.75
RS05322	RSp1277	RS_RS23310	0.416166	0.336202	0.999938	-0.0160293	0.980016	0.999962	0.453098	0.318484	0.999864	0.0377941	0.952003	0.999953	159	158	267	390	166	165	358	158	168	576	130	151	14.6581	13.2999	20.9287	36.1173	15.9201	14.8809	33.9205	15.5533	15.32	39.6324	14.3566	11.9913	378.597	174.502	171.12	162.306	147.534	232.709	450.285	162.398	136.06	407.742	182.079
RS05323	RSp1278	RS_RS23315	0.142886	0.699986	0.999938	0.00995981	0.984287	0.999962	0.129399	0.732703	0.999864	0.0125316	0.980101	0.999953	263	245	377	440	208	229	428	213	220	614	197	223	26.3806	22.4391	32.153	44.3356	21.7045	22.4713	44.1237	22.8137	21.8284	45.9669	23.6714	19.2683	452.624	235.246	224.086	268.469	228.772	328.582	479.991	246.096	200.936	460.017	228.147
RS05325	RSp1280	RS_RS23325	-0.0832329	0.612507	0.999938	-0.0514659	0.802085	0.999962	0.0274503	0.875578	0.999864	0.0737997	0.722999	0.999953	479	559	605	550	434	537	504	395	474	758	364	547	74.4101	79.2901	79.9103	85.8282	70.1365	81.6085	80.4686	65.521	72.8357	87.8848	67.7371	73.197	532.996	436.254	482.803	488.961	521.973	527.299	592.562	454.715	492.88	575.021	476.038
RS05326	RSp1281	RS_RS23330	0.411792	0.481484	0.999938	0.11613	0.886872	0.999962	0.495159	0.403283	0.999864	0.217294	0.786647	0.999953	464	365	760	1386	284	357	1230	344	279	2022	321	355	13.0362	9.36345	18.155	39.1171	8.30059	9.81217	35.5171	10.32	7.75366	42.3996	10.8036	8.59153	1300.76	379.928	284.182	473.649	340.823	662.393	1580.69	400.999	319.876	1449.05	311.509
RS05327	RSp1282	RS_RS23335	0.286758	0.420771	0.999938	0.161604	0.741203	0.999962	0.213228	0.545283	0.999864	0.104097	0.832537	0.999953	499	498	682	886	367	516	920	461	424	1392	399	540	28.0555	25.5657	32.6026	50.0406	21.4655	28.3813	53.1624	27.6761	23.5805	58.4124	26.8732	26.153	972.93	509.147	431.875	509.377	465.014	594.41	1088.19	498.438	486.572	926.307	402.548
RS05328	RSp1283	RS_RS23340	0.53313	0.153475	0.999938	0.109021	0.838647	0.999962	0.492931	0.238808	0.999864	0.0853078	0.866049	0.999953	131	160	220	330	136	184	301	197	149	495	141	190	15.1032	16.8434	21.5661	38.2194	16.3116	20.753	35.6669	24.2523	16.9924	42.5944	19.4736	18.8696	318.317	217.575	151.767	133.724	149.402	191.745	386.963	176.14	171.201	345.013	149.173
RS05333	RSp1288	RS_RS23365	0.0435927	0.915009	0.999938	-0.0776879	0.890542	0.999962	0.292244	0.45991	0.999864	0.187291	0.74525	0.999953	304	293	437	604	262	281	501	216	222	823	213	257	13.0802	11.5112	15.9873	26.1066	11.7274	11.828	22.1554	9.92392	9.44855	26.4296	10.9787	9.52544	529.824	238.559	226.123	310.322	273.592	380.876	643.375	266.083	231.572	631.478	287.378
RS05334	RSp1289	RS_RS23370	0.660812	0.525406	0.999938	0.123893	0.918942	0.999962	0.858397	0.430923	0.999864	0.34231	0.771522	0.999953	15	5	47	78	12	18	61	17	13	127	8	15	3.69945	1.12597	9.85585	19.3246	3.07882	4.34293	15.4623	4.47694	3.17146	23.3775	2.36355	3.18674	64.5095	18.7755	13.2414	15.3119	4.66881	40.9638	99.2815	9.99374	13.5159	81.5485	13.1623
RS05337	RSp1292	RS_RS23385	0.637341	0.544906	0.999938	-0.0393731	0.974847	0.999962	0.718508	0.508204	0.999864	0.0613436	0.959691	0.999953	27	14	89	157	14	19	139	16	19	195	16	23	5.59241	2.64773	15.6739	32.6667	3.01662	3.84993	29.5903	3.53869	3.89277	30.1452	3.96994	4.10367	146.997	17.6711	19.3529	27.5615	13.0727	77.5697	152.44	19.9875	20.7244	164.142	15.3561
RS05338	RSp1293	RS_RS23390	0.381506	0.0314706	0.999938	0.0749712	0.701626	0.999962	0.224722	0.30535	0.999864	-0.0669485	0.670352	0.999953	259	310	358	377	287	317	335	347	384	478	285	396	87.8876	96.0507	103.291	128.511	101.314	105.233	116.835	125.732	128.893	121.061	115.852	115.753	354.273	383.241	391.132	264.386	289.466	312.022	373.674	356.027	356.82	394.151	314.799
RS05339	RSp1294	RS_RS23395	-0.0592481	0.841876	0.999938	-0.084722	0.753674	0.999962	0.254592	0.422059	0.999864	0.2435	0.352602	0.999953	110	130	103	106	131	136	86	98	109	159	99	136	84.8884	91.6029	67.5839	82.1736	105.168	102.674	68.2108	80.7548	83.2054	91.58	91.5208	90.4074	90.9478	108.235	111.024	112.287	121.389	89.7716	124.297	123.673	122.544	110.822	143.689
RS05340	RSp1295	RS_RS23400	0.159296	0.459568	0.999938	0.125459	0.597252	0.999962	0.0960398	0.574755	0.999864	0.0764938	0.777824	0.999953	1505	1600	1514	1310	1453	1742	1156	1680	1747	1705	1431	2273	152.884	148.408	130.768	133.681	153.55	173.117	120.693	182.231	175.545	129.27	174.139	198.9	1222.51	1855.46	1779.45	1536.3	1494.02	1319.56	1332.87	1787.63	2048.11	1369.6	1593.74
RS05341	RSp1296	RS_RS23405	0.179328	0.4729	0.999938	-0.0476491	0.863644	0.999962	0.151518	0.502898	0.999864	-0.0616764	0.83491	0.999953	2004	2427	1967	1646	2323	2505	1524	2324	2597	2108	1907	2851	278.732	308.226	232.618	229.98	336.121	340.848	217.858	345.153	357.298	218.83	317.737	341.582	1611.68	2566.72	2645.23	2045.67	2266.24	1714.38	1647.92	2382.26	2568.92	1720.88	2548.01
RS05342	RSp1297	RS_RS23410	0.356516	0.247332	0.999938	-0.0632715	0.743525	0.999962	0.20135	0.408255	0.999864	-0.204504	0.489438	0.999953	543	524	436	466	486	635	392	567	767	657	444	586	199.85	176.094	136.44	172.29	186.079	228.635	148.282	222.83	279.234	180.475	195.756	185.785	414.553	626.218	781.245	554.292	489.291	380.004	513.606	554.652	528.021	487.2	533.074
RS05343	RSp1298	RS_RS23415	-0.104792	0.851065	0.999938	0.192324	0.795495	0.999962	-0.0915157	0.878917	0.999864	0.222598	0.753969	0.999953	78	98	216	190	66	72	166	59	92	314	61	79	9.52041	10.9219	22.4164	23.2962	8.38037	8.59722	20.8242	7.68953	11.1076	28.6048	8.91908	8.30611	175.55	65.162	93.7087	79.622	91.5087	188.259	245.468	76.2022	71.1837	198.644	72.3928
RS05349	RSp0847	RS_RS21180	0.777578	0.459579	0.999938	0.110007	0.934521	0.999962	1.01433	0.334737	0.999864	0.36675	0.78103	0.999953	99	61	355	822	60	39	664	53	40	1152	80	45	3.55881	2.00221	10.8505	29.6833	2.24377	1.37151	24.5322	2.03438	1.42233	30.9079	3.44499	1.39345	702.202	58.5354	40.7429	101.059	56.9595	309.407	900.569	99.9374	40.5477	859.395	65.8117
RS05350	RSp0846	RS_RS21175	0.88287	0.423188	0.999938	0.184321	NA	1	0.950338	0.384149	0.999864	0.271883	NA	1	108	46	324	739	25	59	681	44	34	1086	52	70	4.15719	1.61676	10.6041	28.5753	1.00109	2.22174	26.9415	1.80849	1.29457	31.2	2.39777	2.32105	720.18	48.5954	34.6315	110.246	42.9531	282.388	848.974	64.9593	63.0742	772.619	27.4215
RS05351	RSp0845	RS_RS21170	0.402602	0.487876	0.999938	0.199639	0.812718	0.999962	0.505322	0.429456	0.999864	0.320929	0.684956	0.999953	192	179	411	683	157	156	551	206	141	1054	163	191	6.37506	5.42684	11.6031	22.7811	5.42302	5.06725	18.8033	7.30361	4.63097	26.1199	6.48335	5.46294	582.7	227.515	143.619	195.993	167.143	358.215	823.958	203.622	172.102	714.072	172.207
RS05352	RSp0844	RS_RS21165	0.166483	0.718287	0.999938	-0.0934282	0.819429	0.999962	0.225346	0.53855	0.999864	-0.0193492	0.969998	0.999953	193	182	284	329	194	173	363	146	142	387	152	215	31.9526	27.5126	39.9778	54.7162	33.4125	28.0195	61.7668	25.8101	23.2545	47.8199	30.1455	30.6618	383.884	161.248	144.637	197.013	169.945	247.526	302.535	189.881	193.728	343.967	212.791
RS05353	RSp0843	RS_RS21160	-0.0747228	0.82073	0.999938	0.00523871	0.987265	0.999962	-0.149286	0.639031	0.999864	-0.0535584	0.879449	0.999953	142	194	206	184	140	117	178	166	107	230	113	161	49.233	61.4158	60.7276	64.0851	50.4957	39.6843	63.4289	61.4558	36.6962	59.5174	46.9327	48.0843	188.241	183.337	108.987	144.953	181.15	179.543	179.801	141.162	145.071	192.371	153.561
RS05354	RSp0842	RS_RS21155	0.361798	0.607437	0.999938	0.422232	0.630764	0.999962	0.272627	0.69638	0.999864	0.351627	0.688857	0.999953	185	92	272	419	86	97	427	112	81	747	106	143	13.6387	6.193	17.0499	31.0304	6.59567	6.99582	32.3541	8.81673	5.90687	41.1028	9.36132	9.0813	451.566	123.697	82.5044	188.847	85.9061	237.067	583.963	132.417	128.852	438.062	94.33
RS05355	RSp0840	RS_RS21140	0.375614	0.357567	0.999938	0.111813	0.848124	0.999962	0.510196	0.315072	0.999864	0.263165	0.592161	0.999953	146	149	195	364	97	175	222	230	104	416	188	176	13.4596	12.5423	15.285	33.7095	9.30271	15.7827	21.0345	22.6409	9.48381	28.6234	20.7619	13.9766	234.772	254.021	105.932	149.036	139.131	169.956	325.206	234.853	158.587	380.56	106.396
RS05356	RSp0841	RS_RS21145	0.563535	0.537876	0.999938	0.206005	0.85604	0.999962	0.766264	0.394444	0.999864	0.427275	0.709731	0.999953	45	21	77	166	24	30	140	26	19	259	36	20	9.24068	3.93751	13.4441	34.2429	5.12697	6.02666	29.5474	5.70101	3.85935	39.6953	8.8557	3.53778	148.055	28.7155	19.3529	45.9358	19.609	67.1108	202.472	44.9718	18.0212	173.552	26.3247
RS05357	RSp0838	RS_RS21130	0.202819	0.453089	0.999938	0.158937	0.521355	0.999962	0.111068	0.588741	0.999864	0.0827015	0.790458	0.999953	313	324	348	322	275	373	265	424	311	496	354	342	57.5994	54.4414	54.4507	59.5252	52.6459	67.1502	50.1209	83.3157	56.6114	68.1245	78.038	54.2138	280.246	468.283	316.776	319.509	302.539	303.306	387.745	442.223	308.163	336.649	301.637
RS05358	RSp0837	RS_RS21125	0.277587	0.425934	0.999938	-0.0215456	0.960547	0.999962	0.507236	0.190136	0.999864	0.223458	0.587011	0.999953	105	111	118	206	99	128	159	110	89	246	111	129	27.4527	26.499	26.2318	54.1046	26.9271	32.7394	42.726	30.7097	23.0174	48.0042	34.7655	29.0533	168.148	121.488	90.6529	107.183	103.648	102.845	192.309	138.663	116.237	215.372	108.589
RS05359	RSp0836	RS_RS21120	0.105797	0.633985	0.999938	0.172948	0.322219	0.999962	0.111705	0.627353	0.999864	0.194722	0.251685	0.999953	614	476	552	616	468	542	509	571	492	862	514	678	60.6974	42.9654	46.3972	61.1721	48.1289	52.4162	51.7153	60.2733	48.1101	63.6	60.8687	57.7352	538.284	630.636	501.138	626.768	444.471	481.106	673.863	642.098	610.919	644.024	513.331
RS05360	RSp0835	RS_RS21115	0.0326455	0.900506	0.999938	0.160774	0.517332	0.999962	-0.161401	0.433402	0.999864	-0.0187452	0.949708	0.999953	2009	1752	1607	1310	1508	1583	1221	1955	1721	1680	1735	1891	277.812	221.216	188.946	181.976	216.935	214.149	173.535	288.672	235.408	173.392	287.408	225.254	1291.25	2159.18	1752.96	2050.78	1635.95	1400.61	1313.33	2167.39	1703.9	1369.6	1654.07
RS05363	RSp0832	RS_RS21100	0.457493	0.402791	0.999938	0.400114	0.536294	0.999962	0.200681	0.719941	0.999864	0.159285	0.803975	0.999953	79	86	161	181	52	105	224	81	86	325	82	121	12.7268	12.6503	22.053	29.2914	8.71469	16.548	37.0884	13.9336	13.7044	39.0771	15.8246	16.7914	236.887	89.4597	87.5972	80.6428	80.3036	140.323	254.067	102.436	109.028	189.234	57.0368
RS05364	RSp0831	RS_RS21095	0.130099	0.720275	0.999938	0.116166	0.815784	0.999962	0.356771	0.372264	0.999864	0.358859	0.456495	0.999953	108	102	137	185	84	136	151	100	84	291	90	132	18.2593	15.746	19.6939	31.4198	14.774	22.4939	26.2384	18.0529	14.0478	36.7199	18.2277	19.224	159.687	110.444	85.5601	110.246	95.2437	119.405	227.488	112.43	118.94	193.416	92.1363
RS05368	RSp0827	RS_RS21075	0.281979	0.613136	0.999938	0.228898	0.749549	0.999962	0.415666	0.438543	0.999864	0.378743	0.605978	0.999953	154	162	262	426	130	140	376	89	154	676	124	191	13.9288	13.3788	20.1485	38.7054	12.2319	12.3875	34.9525	8.59545	13.7779	45.6338	13.4351	14.8811	397.632	98.2952	156.86	157.202	151.269	228.351	528.459	154.903	172.102	445.38	142.592
RS05369	RSp0826	RS_RS21070	0.315962	0.622825	0.999938	0.212869	0.802435	0.999962	0.232315	0.726116	0.999864	0.147822	0.860116	0.999953	61	58	131	164	41	59	159	71	40	271	36	70	9.35454	8.1214	17.0811	25.2643	6.54085	8.85134	25.0605	11.6262	6.06768	31.0177	6.61339	9.24698	168.148	78.4153	40.7429	62.2685	54.1582	114.176	211.853	44.9718	63.0742	171.461	44.9713
RS05370	RSp0825	RS_RS21065	0.274053	0.745471	0.999938	0.0557422	0.958144	0.999962	0.527191	0.51348	0.999864	0.32758	0.764629	0.999953	35	36	107	157	38	33	133	25	28	248	22	30	5.8349	5.47997	15.167	26.2927	6.59033	5.382	22.7885	4.45033	4.61735	30.8578	4.39356	4.3082	140.652	27.611	28.52	35.7278	33.6154	93.2579	193.873	27.4828	27.0318	164.142	41.6807
RS05371	RSp0824	RS_RS21060	0.0364415	0.935433	0.999938	0.212559	0.769705	0.999962	0.240139	0.68228	0.999864	0.433053	0.486441	0.999953	81	120	183	248	72	87	166	91	86	375	88	101	10.9479	14.8093	21.0303	33.6718	10.1236	11.5034	23.0596	13.1333	11.4977	37.8289	14.2481	11.7591	175.55	100.504	87.5972	82.6844	112.051	159.497	293.154	109.931	91.0071	259.282	78.974
RS05372	RSp0823	RS_RS21055	-0.0337491	0.901244	0.999938	-0.222712	0.330083	0.999962	0.1378	0.574076	0.999864	-0.0359039	0.895872	0.999953	285	307	442	389	324	313	367	271	249	453	235	308	45.6059	44.8565	60.138	62.5311	53.936	48.9987	60.3589	46.3055	39.4135	54.1031	45.0477	42.4557	388.114	299.303	253.625	290.927	286.665	385.234	354.13	293.566	277.526	406.697	355.383
RS05376	RSp0955	RS_RS21695	0.242108	0.57055	0.999938	-0.266141	0.658023	0.999962	0.784404	0.0949603	0.999864	0.292751	0.619486	0.999953	46	51	66	124	67	63	77	45	48	152	36	64	5.96456	6.03812	7.27638	16.1515	9.03761	7.99145	10.2615	6.23046	6.15647	14.71	5.59181	7.14842	81.43	49.6998	48.8915	46.9566	47.6219	57.5236	118.825	44.9718	57.6678	129.641	73.4897
RS05387	RSp0946	RS_RS21650	0.547192	0.633811	0.999938	0.127878	0.928908	0.999962	0.298617	0.802683	0.999864	-0.0997461	0.943339	0.999953	15	4	47	55	9	8	62	10	11	93	4	5	4.57129	1.11306	12.1786	16.8376	2.8533	2.38507	19.4195	3.25413	3.31597	21.1533	1.46028	1.31258	65.567	11.0444	11.2043	15.3119	3.73505	40.9638	72.7022	4.99687	4.5053	57.5021	9.87175
RS05388	RSp0945	RS_RS21645	0.864117	0.339806	0.999938	0.459325	0.70146	0.999962	0.762345	0.437994	0.999864	0.376249	0.740834	0.999953	21	25	83	152	17	25	147	23	32	288	22	29	3.02641	3.28973	10.1704	22.0051	2.54868	3.52463	21.7734	3.53935	4.56172	30.9777	3.79805	3.60012	155.457	25.4021	32.5943	21.4367	23.3441	72.3403	225.142	27.4828	26.1307	158.915	18.6466
RS05389	RSp0944	RS_RS21640	0.16737	0.876108	0.999938	0.0239817	0.98354	0.999962	0.509702	0.607992	0.999864	0.385196	0.755386	0.999953	29	25	76	131	23	11	102	19	5	162	20	27	6.16684	4.85417	13.7413	27.9838	5.08804	2.28835	22.2928	4.31425	1.05173	25.7115	5.09476	4.94582	107.868	20.9844	5.09286	29.6031	23.3441	66.2393	126.643	24.9843	24.3286	136.96	25.2278
RS05394	RSp0939	RS_RS21615	0.467835	0.50374	0.999938	-0.157616	0.886021	0.999962	0.682733	0.425553	0.999864	0.0760791	0.938959	0.999953	35	29	63	137	23	24	96	27	31	164	16	27	7.61189	5.75881	11.6497	29.9306	5.20368	5.10623	21.4583	6.27011	6.66893	26.6205	4.16844	5.05822	101.523	29.8199	31.5757	35.7278	27.0791	54.9089	128.206	19.9875	24.3286	143.233	25.2278
RS05395	RSp0938	RS_RS21610	0.575477	0.525207	0.999938	-0.0878335	0.937134	0.999962	0.868954	0.317798	0.999864	0.224261	0.844339	0.999953	32	31	104	200	35	36	161	21	33	271	21	32	4.62561	4.09158	12.7821	29.0416	5.26314	5.0908	23.9191	3.24135	4.71849	29.2373	3.63636	3.98454	170.263	23.1933	33.6129	32.6654	28.9466	90.6432	211.853	26.2336	28.8339	209.099	38.3901
RS05396	RSp0937	RS_RS21605	0.53374	0.562803	0.999938	0.425476	0.678051	0.999962	0.234577	0.797697	0.999864	0.145308	0.889835	0.999953	24	13	49	62	13	16	73	25	10	112	17	21	7.97436	3.94402	13.843	20.6941	4.49351	5.20079	24.9291	8.86975	3.28666	27.7748	6.76648	6.01054	77.1999	27.611	10.1857	24.4991	12.1389	42.7069	87.5553	21.2367	18.9223	64.8206	14.2592
RS05397	RSp0936	RS_RS21600	0.843492	0.22651	0.999938	0.108807	0.899269	0.999962	0.786587	0.310539	0.999864	0.0693765	0.93009	0.999953	36	29	72	144	27	42	131	50	33	179	47	46	6.59947	4.85417	11.2225	26.518	5.14907	7.53217	24.6818	9.78732	5.98398	24.4911	10.3213	7.26397	138.537	55.222	33.6129	36.7486	27.0791	62.753	139.932	58.7132	41.4488	150.551	29.6152
RS05398	RSp0935	RS_RS21595	-0.190488	0.689985	0.999938	-0.165901	0.81085	0.999962	-0.0164832	0.97742	0.999864	0.025765	0.966184	0.999953	62	85	160	152	59	60	105	59	70	185	40	65	11.8186	14.7946	25.9325	29.1064	11.6999	11.1889	20.5713	12.0092	13.199	26.3205	9.13403	10.6732	111.041	65.162	71.3001	63.2893	79.3698	139.451	144.623	49.9687	58.5689	158.915	64.7148
RS05399	RSp0934	RS_RS21590	0.692655	0.413995	0.999938	-0.138486	0.882515	0.999962	0.88599	0.218083	0.999864	0.0699144	0.946983	0.999953	19	23	28	70	26	21	70	11	19	97	14	20	3.88495	4.29408	4.86788	14.3781	5.53048	4.20064	14.7105	2.40166	3.84286	14.803	3.42916	3.52266	74.0273	12.1488	19.3529	19.3951	21.4765	24.4039	75.8292	17.489	18.0212	73.1845	28.5184
RS05400	RSp0933	RS_RS21585	0.0736564	0.887135	0.999938	0.0967386	0.889082	0.999962	0.0712295	0.901796	0.999864	0.109809	0.868365	0.999953	40	52	69	81	28	44	76	32	41	119	32	42	7.68613	9.12351	11.2732	15.6352	5.59711	8.27113	15.0093	6.56576	7.79294	17.0664	7.36592	6.95195	80.3725	35.3421	41.7615	40.8318	48.5556	60.1383	93.0275	39.975	37.8445	84.6849	30.7121
RS05401	RSp0932	RS_RS21580	0.15009	0.785442	0.999938	0.149117	0.832725	0.999962	0.367063	0.480594	0.999864	0.38364	0.607424	0.999953	32	37	55	66	41	37	54	43	23	129	23	42	6.2493	6.59771	9.1326	12.9478	8.32958	7.06883	10.8386	8.96678	4.44302	18.8026	5.38069	7.06545	57.1068	47.491	23.4272	32.6654	34.5492	47.9363	100.845	28.732	37.8445	69.0025	44.9713
RS05402	RSp0931	RS_RS21575	0.0979424	0.759371	0.999938	0.0139084	0.974564	0.999962	0.131695	0.741954	0.999864	0.0635317	0.867115	0.999953	67	88	89	104	56	83	72	86	72	141	61	78	11.4082	13.6815	12.8849	17.7887	9.91943	13.8256	12.6001	15.636	12.1267	17.9188	12.4423	11.4405	76.1423	94.9819	73.3372	68.3933	82.1711	77.5697	110.226	76.2022	70.2827	108.731	61.4242
RS05403	RSp0930	RS_RS21570	0.545029	0.412964	0.999938	0.0654585	0.943654	0.999962	0.683303	0.329421	0.999864	0.222214	0.80261	0.999953	203	201	547	990	194	178	820	196	185	1405	184	185	4.39691	3.97519	10.0737	21.5406	4.37131	3.77169	18.2543	4.53309	3.96363	22.7131	4.77417	3.4517	867.177	216.47	188.436	207.221	187.686	476.748	1098.35	229.856	166.696	1035.04	212.791
RS05404	RSp0929	RS_RS21565	-0.17583	0.547273	0.999938	-0.054965	0.831741	0.999962	0.0554734	0.857018	0.999864	0.190832	0.451282	0.999953	133	190	134	156	125	152	125	117	117	182	105	182	55.3351	72.1794	47.4029	65.1996	54.1025	61.8668	53.4513	51.9783	48.151	56.5157	52.332	65.2274	132.192	129.22	119.173	135.766	177.415	116.79	142.277	131.168	163.993	163.097	137.108
RS05405	RSp0928	RS_RS21560	0.387996	0.318379	0.999938	-0.177393	0.783769	0.999962	0.528936	0.271086	0.999864	-0.0190136	0.973942	0.999953	225	182	335	555	194	221	418	210	227	685	145	203	10.2723	7.58696	13.0041	25.4536	9.21395	9.87058	19.6138	10.2375	10.2514	23.3413	7.93018	7.98347	442.049	231.933	231.216	229.679	169.945	291.976	535.495	181.136	182.915	580.249	212.791
RS05406	RSp0927	RS_RS21555	0.204486	0.678725	0.999938	0.145241	0.808669	0.999962	0.328534	0.483255	0.999864	0.285689	0.647355	0.999953	136	136	238	307	148	121	288	101	127	480	122	158	12.6597	11.5594	18.837	28.7074	14.3319	11.0188	27.5534	10.039	11.6939	33.3483	13.6042	12.6692	304.569	111.549	129.359	138.828	126.992	207.433	375.237	152.404	142.367	320.966	162.335
RS05407	RSp0926	RS_RS21550	0.311568	0.468974	0.999938	-0.0301243	0.957699	0.999962	0.496102	0.26059	0.999864	0.171188	0.762766	0.999953	123	103	176	261	132	120	222	103	115	368	92	139	13.5289	10.3444	16.4597	28.8383	15.1039	12.9123	25.0963	12.0971	12.512	30.2102	12.122	13.1699	234.772	113.757	117.136	125.558	96.1775	153.396	287.682	114.928	125.247	272.874	144.786
RS05408	RSp0925	RS_RS21545	-0.200113	0.529024	0.999938	-0.235263	0.611721	0.999962	-0.0703805	0.853281	0.999864	-0.0927367	0.81742	0.999953	416	723	667	282	631	633	312	486	586	360	439	618	145.285	230.555	198.063	98.9342	229.252	216.269	111.99	181.238	202.439	93.8377	183.662	185.919	329.95	536.758	596.883	424.651	675.11	581.337	281.428	548.406	556.855	294.829	692.119
RS05410	RSp0924	RS_RS21540	-0.565523	0.265041	0.999938	-0.208578	0.78135	0.999962	-0.207435	0.696437	0.999864	0.161817	0.822233	0.999953	2267	5861	5667	1129	3860	5705	1011	3213	3909	989	2944	5840	381.927	901.594	811.77	191.07	676.51	940.262	175.057	577.998	651.425	124.358	594.149	847.522	1069.17	3548.57	3981.6	2314.14	5472.78	4939.18	773.145	3677.7	5262.19	1180.36	4233.88
RS05423	rRNA-23S	RS_RS21705	-1.80411	0.62619	0.999938	2.09911	0.590809	0.999962	-1.84152	0.64269	0.999864	2.07658	0.587649	0.999953	3	1	0	0	0	1	0	0	1	0	1	4	0.149519	0.0455079	0	0	0	0.0487574	0	0	0.0492999	0	0.0597042	0.17173	0	0	1.01857	3.06239	0.933762	0	0	1.24922	3.60424	0	0
RS05424	rRNA-5S	RS_RS21700	--	--	--	--	--	--	--	--	--	--	--	--	0	0	0	1	0	0	0	0	0	0	0	0	0	0	0	1.27603	0	0	0	0	0	0	0	0	--	--	--	--	--	--	--	--	--	--	--
RS05425	RSp1160	RS_RS22725	-0.254809	0.104946	0.999938	0.00609641	0.978472	0.999962	-0.131887	0.462174	0.999864	0.143288	0.511297	0.999953	432	468	566	381	387	445	354	345	387	449	345	555	117.441	116.169	130.828	104.047	109.447	118.347	98.9093	100.148	104.068	91.1022	112.352	129.968	374.367	381.032	394.187	440.983	437.001	493.308	351.003	430.98	500.088	398.333	424.485
RS05426	RSp1159	RS_RS22720	-0.145179	0.743049	0.999938	0.110452	0.775072	0.999962	0.09908	0.803245	0.999864	0.369476	0.418692	0.999953	102	87	134	143	82	89	130	63	65	178	84	124	33.1994	25.8559	37.0839	46.7559	27.7653	28.339	43.4883	21.8956	20.9273	43.2412	32.752	34.7665	137.479	69.5798	66.2072	104.121	81.2373	116.79	139.15	104.934	111.731	149.506	89.9426
RS05427	RSp1158	RS_RS22715	-0.110548	0.772843	0.999938	-0.424046	0.44786	0.999962	-0.0942195	0.829498	0.999864	-0.390056	0.461616	0.999953	66	78	127	87	84	56	86	61	73	118	29	55	38.0464	41.0558	62.2477	50.3801	50.374	31.5807	50.9527	37.5479	41.6257	50.7691	20.0261	27.3112	90.9478	67.3709	74.3558	67.3725	72.8335	110.689	92.2458	36.2273	49.5583	90.9579	92.1363
RS05428	RSp1157	RS_RS22710	-0.0245235	0.935733	0.999938	0.0637511	0.830998	0.999962	-0.122401	0.658976	0.999864	-0.0186494	0.955711	0.999953	268	322	445	348	262	246	392	262	238	502	223	300	39.4547	43.2843	55.7025	51.4652	40.1257	35.4294	59.3129	41.1862	34.6586	55.1589	39.3276	38.0447	414.553	289.363	242.42	273.573	300.671	387.848	392.435	278.575	270.318	363.832	287.378
RS05430	RSp1156	RS_RS22705	0.395212	0.392615	0.999938	0.104737	0.753561	0.999962	0.406209	0.335245	0.999864	0.132225	0.749784	0.999953	59	87	134	134	84	115	134	117	68	180	103	118	19.6036	26.3946	37.8565	44.726	29.035	37.3807	45.7603	41.5105	22.3493	44.6381	40.9969	33.7735	141.709	129.22	69.2629	60.2269	81.2373	116.79	140.714	128.669	106.325	140.096	92.1363
RS05432	RSp1155	RS_RS22695	0.148705	0.521099	0.999938	0.135159	0.430836	0.999962	0.171879	0.200589	0.999864	0.173892	0.500766	0.999953	1287	1395	1462	1419	1258	1574	1113	1711	1224	1836	1491	1787	67.2249	66.5329	64.9307	74.4569	68.3582	80.4305	59.7511	95.4308	63.2416	71.5768	93.295	80.4055	1177.03	1889.7	1246.73	1313.76	1302.6	1274.23	1435.28	1862.58	1610.19	1483.55	1379.85
RS05433	RSp1154	RS_RS22690	0.584525	0.249462	0.999938	0.587069	0.468082	0.999962	0.316295	0.658638	0.999864	0.335435	0.597821	0.999953	46	54	96	146	40	33	127	72	57	241	81	62	13.3389	14.2977	23.6693	42.5292	12.0665	9.36142	37.85	22.2937	16.3496	52.1589	28.137	15.4869	134.307	79.5197	58.0586	46.9566	50.4232	83.6707	188.4	101.187	55.8657	152.642	43.8744
RS05434	RSp1153	RS_RS22685	0.00187119	0.995259	0.999938	-0.0193672	0.959941	0.999962	0.0707824	0.834977	0.999864	0.0653232	0.859192	0.999953	228	248	339	365	201	208	326	198	194	439	177	264	40.4034	40.1278	51.078	64.9751	37.0542	36.0588	59.3745	37.4658	34.006	58.0625	37.5738	40.2992	344.756	218.679	197.603	232.741	231.573	295.462	343.186	221.111	237.88	381.605	220.469
RS05436	RSp1151	RS_RS22675	-0.0159142	0.978989	0.999938	0.472431	0.562712	0.999962	-0.580249	0.468241	0.999864	-0.0829221	0.899492	0.999953	16	22	23	6	12	19	14	22	17	17	19	19	11.5991	14.5625	14.1769	4.36944	9.04987	13.4748	10.4311	17.0299	12.1905	9.19815	16.5001	11.865	14.8055	24.2977	17.3157	16.3327	20.5428	20.0461	13.2896	23.7351	17.1201	6.27296	13.1623
RS05437	RSp1150	RS_RS22670	0.15686	0.767609	0.999938	-0.0991305	0.873585	0.999962	0.221526	0.715251	0.999864	-0.0221296	0.969776	0.999953	25	21	33	27	19	38	31	20	27	36	29	20	6.22997	4.77833	6.99215	6.75897	4.92558	9.2639	7.93975	5.32185	6.65548	6.69571	8.65711	4.29324	32.7835	22.0888	27.5015	25.5199	19.609	28.7618	28.1428	36.2273	18.0212	28.2283	20.8404
RS05438	RSp0328	RS_RS18725	-0.33474	0.0801021	0.999938	-0.0625499	0.860008	0.999962	-0.244172	0.393041	0.999864	0.0414002	0.882168	0.999953	654	824	790	383	687	663	454	500	641	550	500	774	100.293	115.38	103.008	59.0014	109.599	99.4651	71.5563	81.8747	97.2345	62.9511	91.8526	102.245	480.12	552.22	652.905	667.6	769.42	688.54	429.959	624.609	697.42	400.424	753.543
RS05439	RSp0327	RS_RS18720	0.464155	0.586874	0.999938	0.335387	0.745116	0.999962	0.487745	0.580808	0.999864	0.377518	0.706287	0.999953	67	34	129	222	26	43	206	37	34	346	43	66	16.0285	7.42688	26.2396	53.3508	6.47066	10.0635	50.6505	9.45161	8.04574	61.7791	12.3229	13.601	217.852	40.8643	34.6315	68.3933	31.7479	112.432	270.483	53.7163	59.47	232.099	28.5184
RS05440	RSp0326	RS_RS18715	0.416932	0.479769	0.999938	0.483891	0.53753	0.999962	0.0527564	0.939817	0.999864	0.136233	0.845594	0.999953	42	43	77	94	34	23	106	34	50	156	44	50	13.8589	12.9556	21.6033	31.1586	11.6712	7.42457	35.9488	11.9797	16.32	38.4195	17.3925	14.2121	112.098	37.551	50.9286	42.8734	40.1518	67.1108	121.952	54.9656	45.053	98.2764	37.2933
RS05441	RSp0325	RS_RS18710	0.48574	0.360775	0.999938	0.0740497	0.914592	0.999962	0.494091	0.346837	0.999864	0.0989352	0.886442	0.999953	231	236	437	701	201	245	676	191	242	990	206	260	14.7366	13.747	23.7038	44.9236	13.3395	15.2903	44.3233	13.0109	15.2711	47.1378	15.7428	14.2879	714.892	210.948	246.494	235.804	220.368	380.876	773.927	257.339	234.276	732.891	220.469
RS05442	RSp0324	RS_RS18705	0.415615	0.22224	0.999938	0.190778	0.668791	0.999962	0.235381	0.4765	0.999864	0.0254364	0.956572	0.999953	96	105	117	143	96	101	158	84	135	254	79	122	30.0211	29.9817	31.1094	44.9224	31.2309	30.8988	50.7823	28.0493	41.7599	59.284	29.5946	32.8644	167.09	92.773	137.507	97.9963	98.045	101.974	198.563	98.6882	109.929	149.506	105.299
RS05444	RSp0323	RS_RS18700	0.136173	0.613631	0.999938	-0.051785	0.890597	0.999962	0.10719	0.717302	0.999864	-0.0648394	0.860773	0.999953	151	153	176	189	153	127	191	125	152	271	99	156	15.21	14.072	15.0736	19.1243	16.0326	12.5147	19.7736	13.4447	15.1449	20.3738	11.9459	13.5359	201.989	138.055	154.823	154.14	142.866	153.396	211.853	123.673	140.565	197.598	167.82
RS05446	RSp0321	RS_RS18690	-0.150003	0.551211	0.999938	-0.1948	0.506951	0.999962	-0.0355195	0.871517	0.999864	-0.0654715	0.84039	0.999953	221	284	303	223	226	265	173	246	222	209	214	252	78.9105	92.5915	91.989	79.9868	83.9477	92.5663	63.4874	93.7917	78.4089	55.6976	91.5346	77.5091	182.953	271.692	226.123	225.596	265.188	264.086	163.384	267.332	227.067	233.145	247.891
RS05447	RSp0320	RS_RS18685	0.0920256	0.573083	0.999938	-0.100749	0.687769	0.999962	-0.13399	0.486658	0.999864	-0.312811	0.176999	0.999953	423	430	435	379	361	328	405	415	398	395	347	344	127.289	118.149	111.299	114.567	113.01	96.558	125.258	133.348	118.469	88.7146	125.086	89.1698	428.301	458.343	405.392	431.796	401.518	379.133	308.789	433.478	309.965	396.242	395.967
RS05448	RSp0319	RS_RS18680	-0.133261	0.746515	0.999938	-0.0244299	0.957534	0.999962	-0.0329729	0.916144	0.999864	0.0920069	0.863652	0.999953	842	815	1149	1204	585	700	1247	563	442	1722	490	677	51.3204	45.3571	59.5454	73.7182	37.093	41.7388	78.1166	36.6415	26.6483	78.3355	35.7769	35.5448	1318.74	621.8	450.209	859.509	761.016	1001.43	1346.16	612.116	610.018	1258.77	641.664
RS05449	RSp0318	RS_RS18675	-0.75272	0.0440747	0.999938	-0.394284	0.249392	0.999962	-0.657099	0.0107068	0.999864	-0.282735	0.533654	0.999953	487	470	657	327	349	247	417	252	173	397	203	198	149.366	131.623	171.332	100.749	111.354	74.1112	131.449	82.5297	52.4854	90.8785	74.5843	52.3115	440.991	278.319	176.213	497.127	438.868	572.621	310.352	253.591	178.41	341.876	382.804
RS05450	RSp1148	RS_RS22660	0.0435839	0.876277	0.999938	-0.298868	0.391592	0.999962	0.194591	0.584896	0.999864	-0.134132	0.612929	0.999953	102	143	124	104	162	115	102	120	114	137	94	115	14.7888	18.9313	15.2864	15.1474	24.4347	16.3116	15.1996	18.5781	16.3496	14.8252	16.3264	14.3628	107.868	132.533	116.117	104.121	133.528	108.075	107.099	117.426	103.622	108.731	177.691
RS05451	RSp0317	RS_RS18670	-0.485146	0.318622	0.999938	0.0921971	0.857679	0.999962	-0.618355	0.137846	0.999864	-0.0249791	0.965961	0.999953	212	165	243	186	89	93	212	111	68	254	84	120	68.5364	48.7057	66.7948	60.4045	29.9318	29.4126	70.4402	38.3173	21.7452	61.2869	32.5307	33.4177	224.197	122.593	69.2629	216.409	154.071	211.791	198.563	104.934	108.127	194.462	97.6206
RS05452	RSp0316	RS_RS18665	-0.231582	0.488011	0.999938	-0.0691738	0.81385	0.999962	-0.548134	0.0391726	0.999864	-0.371017	0.322459	0.999953	478	358	508	334	236	269	479	277	260	451	198	266	68.0669	46.5481	61.5067	47.7777	34.9605	37.4735	70.104	42.1187	36.6228	47.9328	33.7755	32.6286	506.558	305.93	264.829	487.94	334.287	442.757	352.567	247.345	239.682	349.195	258.859
RS05453	RSp0315	RS_RS18660	-0.108065	0.761533	0.999938	0.126491	0.733647	0.999962	-0.110068	0.704349	0.999864	0.138836	0.750252	0.999953	300	275	333	337	199	231	369	166	214	507	195	265	39.7614	33.28	37.5262	44.8684	27.4379	29.9513	50.265	23.4928	28.0559	50.1529	30.9602	30.2549	390.229	183.337	217.974	306.239	256.785	290.233	396.344	243.597	238.781	352.331	218.275
RS05454	RSp0314	RS_RS18655	-0.415293	0.211917	0.999938	-0.298215	0.385254	0.999962	-0.102998	0.72036	0.999864	0.0286303	0.942627	0.999953	207	259	318	257	227	173	233	116	170	303	144	163	38.5376	44.0275	50.3375	48.0638	43.9641	31.5083	44.583	23.06	31.3064	42.1022	32.1148	26.1403	246.405	128.115	173.157	211.305	241.844	277.159	236.868	179.887	146.873	268.692	248.987
RS05455	RSp1147	RS_RS22655	-0.0846953	0.717788	0.999938	-0.223967	0.556496	0.999962	0.165862	0.600538	0.999864	0.040254	0.900015	0.999953	183	224	236	167	281	202	155	167	215	184	171	258	41.894	46.823	45.9371	38.405	66.9214	45.2394	36.4697	40.8229	48.6866	31.4389	46.8949	50.878	163.918	184.442	218.993	186.806	209.163	205.69	143.841	213.616	232.473	174.597	308.218
RS05458	RSp1146	RS_RS22650	-0.28081	0.239751	0.999938	-0.00164223	0.995062	0.999962	-0.0776487	0.766976	0.999864	0.216439	0.400321	0.999953	161	208	210	193	152	152	159	128	134	227	122	213	25.7633	30.3913	28.5724	31.0245	25.3033	23.7949	26.15	21.8712	21.2105	27.1113	23.3865	29.3606	168.148	141.368	136.489	164.348	194.223	183.03	177.456	152.404	191.926	201.78	166.723
RS05460	RSp0310	RS_RS18635	0.525348	0.365957	0.999938	0.258501	0.732369	0.999962	0.405504	0.537226	0.999864	0.156713	0.817174	0.999953	174	104	246	422	77	133	365	206	89	558	174	152	18.4595	10.0743	22.19	44.9732	8.49805	13.8034	39.7981	23.3359	9.33965	44.1828	22.1131	13.8907	385.999	227.515	90.6529	177.618	97.1113	214.406	436.213	217.364	136.961	441.198	84.4583
RS05461	RSp0309	RS_RS18630	-0.173257	0.435751	0.999938	0.0295201	0.935738	0.999962	-0.245035	0.274157	0.999864	-0.0283179	0.937505	0.999953	3217	3803	3806	1998	3060	3226	2076	3310	3095	2243	2913	3906	859.895	928.178	864.995	536.489	850.89	843.574	570.323	944.733	818.323	447.478	932.746	899.365	2195.44	3655.7	3152.48	3283.9	3551.1	3317.19	1753.45	3638.97	3519.54	2088.9	3356.39
RS05462	RSp1145	RS_RS22645	0.389945	0.291687	0.999938	0.0859577	0.884993	0.999962	0.197182	0.653737	0.999864	-0.0898608	0.870528	0.999953	151	130	199	256	98	147	263	150	142	396	90	149	29.369	23.0869	32.9091	50.0176	19.8288	27.9701	52.5735	31.1523	27.3193	57.4851	20.9693	24.9636	278.131	165.666	144.637	154.14	121.389	173.442	309.571	112.43	134.258	267.646	107.492
RS05463	RSp0308	RS_RS18625	0.245138	0.390411	0.999938	0.0320529	0.926791	0.999962	0.222759	0.404002	0.999864	0.0252165	0.945723	0.999953	330	316	407	480	298	339	497	298	309	665	229	436	51.5988	45.1153	54.1092	75.3942	48.473	51.8549	79.8696	49.7541	47.7919	77.606	42.8934	58.7248	525.594	329.123	314.739	336.862	295.069	354.729	519.86	286.071	392.862	501.837	326.865
RS05464	RSp0307	RS_RS18620	0.0598373	0.814939	0.999938	0.208505	0.465586	0.999962	0.0879343	0.660864	0.999864	0.251719	0.449094	0.999953	398	458	565	516	416	434	565	356	385	936	383	499	52.4594	55.1209	63.3198	68.3221	57.0416	55.9622	76.54	50.1046	50.1962	92.0798	60.4739	56.6566	597.506	393.181	392.15	406.276	427.663	492.437	731.712	478.45	449.629	539.474	456.294
RS05465	RSp0306	RS_RS18615	0.300677	0.684573	0.999938	0.0614671	0.943582	0.999962	0.614951	0.319559	0.999864	0.392648	0.683243	0.999953	75	62	114	218	65	65	194	40	38	339	53	55	18.6899	14.1074	24.1547	54.5724	16.8507	15.8461	49.6875	10.6437	9.36697	63.0513	15.8216	11.8064	205.161	44.1776	38.7057	76.5596	57.8933	99.3589	265.011	66.2085	49.5583	227.918	71.296
RS05466	RSp0305	RS_RS18610	0.74	0.296371	0.999938	0.167301	0.859848	0.999962	0.505138	0.512263	0.999864	-0.0487973	0.956379	0.999953	72	65	169	278	68	42	296	89	58	403	63	71	13.4567	11.0925	26.8562	52.1943	13.2213	7.67929	56.8589	17.7617	10.7227	56.2161	14.1051	11.4308	313.03	98.2952	59.0772	73.4972	60.6945	147.295	315.043	78.7007	63.9753	290.647	74.5865
RS05467	RSp1144	RS_RS22640	0.00840282	0.975339	0.999938	0.104529	0.7635	0.999962	-0.0175034	0.952898	0.999864	0.0934686	0.781373	0.999953	214	186	213	229	142	183	225	163	160	325	173	172	44.7121	35.4842	37.8392	48.0638	30.8644	37.4048	48.3163	36.3652	33.0675	50.6808	43.2999	30.9563	237.945	180.024	162.972	218.45	173.68	185.644	254.067	216.115	154.982	239.418	155.754
RS05468	RSp0304	RS_RS18605	0.276372	0.559672	0.999938	-0.0479738	0.933641	0.999962	0.400757	0.422864	0.999864	0.0933824	0.865389	0.999953	154	161	290	410	160	148	341	172	126	473	151	190	11.4415	10.9219	18.3193	30.5996	12.3663	10.7569	26.0384	13.6451	9.2598	26.2283	13.439	12.1597	360.619	189.964	128.34	157.202	150.336	252.755	369.765	188.632	171.201	428.652	175.498
RS05470	RSp1142	RS_RS22630	-0.00440008	0.983736	0.999938	0.00220433	0.993385	0.999962	0.126963	0.594308	0.999864	0.147521	0.554752	0.999953	466	652	688	521	511	755	456	489	645	723	438	848	64.2545	82.0873	80.6597	72.1649	73.2988	101.843	64.6222	71.9968	87.9726	74.4053	72.347	100.722	482.235	540.072	656.979	475.691	608.813	599.64	565.201	547.157	764.099	544.702	560.496
RS05473	RSp0300	RS_RS18590	0.0899094	0.625282	0.999938	0.0284039	0.921876	0.999962	-0.0504638	0.814931	0.999864	-0.0979393	0.71916	0.999953	410	491	558	352	436	487	521	417	432	449	357	635	125.75	137.504	145.515	108.452	139.113	146.122	164.233	136.567	131.062	102.782	131.166	167.767	550.974	460.552	440.023	418.526	458.477	486.336	351.003	445.971	572.173	368.014	478.231
RS05474	RSp1141	RS_RS22625	0.135238	0.58844	0.999938	-0.0660692	0.824605	0.999962	0.106545	0.726172	0.999864	-0.0809695	0.739796	0.999953	159	230	251	168	190	265	181	215	222	233	164	264	42.739	56.4502	57.3656	45.3636	53.1299	69.6847	50.004	61.7096	59.0269	46.7446	52.808	61.1281	191.413	237.455	226.123	162.306	214.765	218.764	182.146	204.872	237.88	175.643	208.404
RS05475	RSp0299	RS_RS18585	-0.2123	0.35641	0.999938	-0.119266	0.755928	0.999962	-0.140522	0.592589	0.999864	-0.0337566	0.926495	0.999953	417	598	621	340	452	549	352	383	512	376	310	685	173.494	227.175	219.681	142.102	195.635	223.453	150.519	170.151	210.712	116.758	154.504	245.499	372.251	423.001	521.509	425.672	558.39	541.245	293.936	387.257	617.226	355.468	495.781
RS05478	RSp1140	RS_RS22620	0.0735625	0.775821	0.999938	-0.207951	0.374363	0.999962	0.182435	0.43399	0.999864	-0.085831	0.744534	0.999953	1632	1917	1473	1367	1976	1850	1247	1357	2130	1751	1273	1982	261.154	280.097	200.415	219.743	328.943	289.609	205.089	231.869	337.152	209.127	244.024	273.205	1318.74	1498.73	2169.56	1665.94	1790.02	1283.82	1368.83	1590.25	1785.9	1429.19	2167.4
RS05479	RSp0296	RS_RS18580	0.716691	0.291939	0.999938	0.188812	0.844526	0.999962	0.797441	0.278937	0.999864	0.288737	0.749716	0.999953	239	214	649	1293	189	228	1076	283	205	1968	207	271	4.88894	3.99707	11.2879	26.5697	4.02195	4.56264	22.6219	6.18145	4.14802	30.0462	5.07243	4.77525	1137.9	312.557	208.807	243.97	199.825	565.648	1538.47	258.588	244.187	1351.82	207.307
RS05480	RSp1139	RS_RS22615	0.0585546	0.810337	0.999938	-0.14325	0.539118	0.999962	0.159124	0.525437	0.999864	-0.029086	0.894145	0.999953	4193	4535	3303	3160	4755	4364	3070	3415	4758	4439	3099	4879	263.625	260.346	176.572	199.582	311.008	268.418	198.381	229.266	295.908	208.303	233.407	264.243	3246.62	3771.67	4846.37	4280.19	4234.61	2878.79	3470.16	3871.32	4396.27	3303.76	5215.57
RS05481	RSp1138	RS_RS22610	-0.0502558	0.827648	0.999938	-0.179769	0.452705	0.999962	0.120317	0.631628	0.999864	0.0042031	0.984338	0.999953	781	798	633	581	801	818	573	566	776	750	567	836	259.499	242.102	178.829	193.924	276.87	265.89	195.676	200.811	255.045	185.992	225.682	239.277	605.966	625.113	790.412	797.241	745.142	551.703	586.308	708.306	753.286	607.432	878.586
[truncated: 4,131 more rows]
[truncated: 22 more columns]

## Sheet: TableS4_in planta RNA-seq
Supplemental Table for: O’Banion, Carter, et al. RprR is a plant-responsive regulator of exopolysaccharide production, biofilm formation, and virulence in Ralstonia pseudosolanacearum
[truncated: 5,192 more rows]

[truncated: 3 more sheets: TableS5_WholeGenomeSequencingRe, TableS6_StrainsPlasmidsPrimers, TableS7_c-di-GMP_RawMeasurement]
